# Supplementary material for: Bacterial Communities Associated with the Pine Wilt Disease Insect Vector Monochamus alternatus (Coleoptera: Cerambycidae) during the Larvae and Pupae Stages
Source: Insects. 2020 Jun 17;11(6):376. doi: 10.3390/insects11060376 (PMC7348839; doi:10.3390/insects11060376)
Supplement: Supplementary file 1 [file insects-11-00376-s001.zip › Supplementary Files/Supplementary Table S1.xls]

## Sheet: OTU table
Table S1 OTU Species Classification Statistics The first eight columns are the names of the corresponding Domain, Kingdom, Phylum, Classe, Order, Family, Genus, Species. The ninth column is the OTU number information corresponding to the species. The SUM was listed as the sum of the abundance of the species in all samples. The rest is listed as the abundance (sequence number) of each OTU correspo…
Domain	Kingdom	Phylum	Class	Order	Family	Genus	Species	OTU	FF1	FF2	FF3	FH1	FH2	FH3	FM1	FM2	FM3	FP1	FP2	FP3	Y1	Y2	Y3	Z1	Z2	Z3	SUM
d__Bacteria	k__norank	p__Bacteroidetes	c__Bacteroidia	o__Bacteroidales	f__Bacteroidales_S24-7_group	g__norank_f__Bacteroidales_S24-7_group	s__uncultured_bacterium_g__norank_f__Bacteroidales_S24-7_group	OTU750	0	0	0	0	0	0	0	0	0	11	11	237	0	0	0	0	0	0	259
d__Bacteria	k__norank	p__Proteobacteria	c__Alphaproteobacteria	o__Alphaproteobacteria_Incertae_Sedis	f__Unknown_Family_o__Alphaproteobacteria_Incertae_Sedis	g__norank_f__Unknown_Family_o__Alphaproteobacteria_Incertae_Sedis	s__uncultured_alpha_proteobacterium_g__norank_f__Unknown_Family	OTU1864	0	0	0	0	0	0	0	0	0	0	0	0	12	4	9	34	28	19	106
d__Bacteria	k__norank	p__Bacteroidetes	c__unclassified_p__Bacteroidetes	o__unclassified_p__Bacteroidetes	f__unclassified_p__Bacteroidetes	g__unclassified_p__Bacteroidetes	s__unclassified_p__Bacteroidetes	OTU1839	0	0	0	0	0	0	0	0	0	0	0	0	3	3	0	21	88	121	236
d__Bacteria	k__norank	p__Actinobacteria	c__Actinobacteria	o__Micrococcales	f__Micrococcaceae	g__unclassified_f__Micrococcaceae	s__unclassified_f__Micrococcaceae	OTU42	27	155	46	10	18	109	5	42	51	22	9	10	0	0	0	0	18	0	522
d__Bacteria	k__norank	p__Proteobacteria	c__Gammaproteobacteria	o__Oceanospirillales	f__Halomonadaceae	g__Carnimonas	s__unclassified_g__Carnimonas	OTU430	1	4	4	0	1	0	0	12	0	0	0	0	0	0	0	1	0	0	23
d__Bacteria	k__norank	p__Bacteroidetes	c__Bacteroidia	o__Bacteroidales	f__Bacteroidales_S24-7_group	g__norank_f__Bacteroidales_S24-7_group	s__uncultured_bacterium_g__norank_f__Bacteroidales_S24-7_group	OTU756	0	0	0	0	0	0	0	0	0	46	44	43	0	0	0	0	0	0	133
d__Bacteria	k__norank	p__Firmicutes	c__Clostridia	o__Clostridiales	f__Clostridiaceae_1	g__Clostridium_sensu_stricto_1	s__Clostridium_sp._ND2	OTU989	0	0	0	0	0	0	0	0	0	2	4	2	0	0	0	0	0	0	8
d__Bacteria	k__norank	p__Proteobacteria	c__Gammaproteobacteria	o__Enterobacteriales	f__Enterobacteriaceae	g__Candidatus_Hamiltonella	s__Candidatus_Hamiltonella_defensa	OTU163	8	5	4	2	0	0	0	1	0	0	0	0	0	0	0	0	0	0	20
d__Bacteria	k__norank	p__Bacteroidetes	c__Bacteroidia	o__Bacteroidales	f__Bacteroidales_S24-7_group	g__norank_f__Bacteroidales_S24-7_group	s__uncultured_bacterium_g__norank_f__Bacteroidales_S24-7_group	OTU757	0	0	0	0	0	0	0	0	0	17	9	312	0	0	0	0	0	0	338
d__Bacteria	k__norank	p__Proteobacteria	c__Alphaproteobacteria	o__Caulobacterales	f__Caulobacteraceae	g__Asticcacaulis	s__uncultured_bacterium_g__Asticcacaulis	OTU1844	0	0	0	0	0	0	0	0	0	0	0	0	15	6	38	76	72	71	278
d__Bacteria	k__norank	p__Actinobacteria	c__Actinobacteria	o__Propionibacteriales	f__Nocardioidaceae	g__Nocardioides	s__unclassified_g__Nocardioides	OTU1364	0	0	0	0	0	0	0	0	0	0	0	0	42	33	160	80	73	50	438
d__Bacteria	k__norank	p__Proteobacteria	c__Betaproteobacteria	o__Burkholderiales	f__Comamonadaceae	g__Xylophilus	s__uncultured_bacterium_g__Xylophilus	OTU1521	0	1	4	0	0	0	0	0	1	0	0	0	8	7	15	26	17	21	100
d__Bacteria	k__norank	p__Firmicutes	c__Clostridia	o__Clostridiales	f__Christensenellaceae	g__Christensenellaceae_R-7_group	s__uncultured_Christensenellaceae_bacterium	OTU930	0	0	0	0	0	0	0	0	0	6	12	15	0	0	0	0	0	0	33
d__Bacteria	k__norank	p__Verrucomicrobia	c__Spartobacteria	o__Chthoniobacterales	f__Chthoniobacteraceae	g__Chthoniobacter	s__uncultured_Verrucomicrobia_bacterium_g__Chthoniobacter	OTU1696	0	0	1	0	0	0	0	0	0	0	0	0	12	9	29	35	1	73	160
d__Bacteria	k__norank	p__unclassified_k__norank	c__unclassified_k__norank	o__unclassified_k__norank	f__unclassified_k__norank	g__unclassified_k__norank	s__unclassified_k__norank	OTU574	2	0	7	0	0	0	0	1	0	18	2	2	0	0	0	0	0	0	32
d__Bacteria	k__norank	p__Proteobacteria	c__Gammaproteobacteria	o__Enterobacteriales	f__Enterobacteriaceae	g__Escherichia-Shigella	s__Escherichia_coli_g__Escherichia-Shigella	OTU375	11	18	63	2	1	0	2	1241	6	570	74	25	5	6	9	2	12	3	2050
d__Bacteria	k__norank	p__Proteobacteria	c__Alphaproteobacteria	o__Rhizobiales	f__1174-901-12	g__norank_f__1174-901-12	s__uncultured_bacterium_g__norank_f__1174-901-12	OTU1315	0	0	0	0	0	0	0	0	0	0	0	0	5	5	10	21	25	37	103
d__Bacteria	k__norank	p__Actinobacteria	c__Actinobacteria	o__Micrococcales	f__Microbacteriaceae	g__Gryllotalpicola	s__uncultured_bacterium_g__Gryllotalpicola	OTU1632	0	1	0	0	0	1	0	0	0	0	1	0	161	134	236	532	838	432	2336
d__Bacteria	k__norank	p__Proteobacteria	c__Alphaproteobacteria	o__Caulobacterales	f__Caulobacteraceae	g__Phenylobacterium	s__unclassified_g__Phenylobacterium	OTU1830	0	0	0	0	0	0	0	0	0	1	0	0	8	10	18	29	86	45	197
d__Bacteria	k__norank	p__Saccharibacteria	c__norank_p__Saccharibacteria	o__norank_p__Saccharibacteria	f__norank_p__Saccharibacteria	g__norank_p__Saccharibacteria	s__unclassified_g__norank_p__Saccharibacteria	OTU1652	0	0	0	0	0	0	0	0	0	0	0	0	18	3	32	41	45	30	169
d__Bacteria	k__norank	p__Actinobacteria	c__Actinobacteria	o__Frankiales	f__Frankiaceae	g__Jatrophihabitans	s__uncultured_bacterium_g__Jatrophihabitans	OTU1609	0	0	1	0	0	0	0	1	0	0	0	0	11	7	5	55	45	59	184
d__Bacteria	k__norank	p__Proteobacteria	c__Alphaproteobacteria	o__Rhizobiales	f__Rhizobiaceae	g__Kaistia	s__unclassified_g__Kaistia	OTU1690	1	0	0	0	0	0	0	0	0	0	0	0	7	6	10	15	28	26	93
d__Bacteria	k__norank	p__Actinobacteria	c__Actinobacteria	o__Micrococcales	f__Microbacteriaceae	g__Gryllotalpicola	s__unclassified_g__Gryllotalpicola	OTU1384	1	11	3	1	1	2	0	8	2	0	0	0	404	503	741	1087	1842	1006	5612
d__Bacteria	k__norank	p__Bacteroidetes	c__Cytophagia	o__Cytophagales	f__Cytophagaceae	g__Spirosoma	s__uncultured_bacterium_g__Spirosoma	OTU1851	0	0	0	0	0	0	0	0	0	0	0	0	3	1	3	20	73	78	178
d__Bacteria	k__norank	p__Proteobacteria	c__Alphaproteobacteria	o__Rhodospirillales	f__Acetobacteraceae	g__Acidocella	s__unclassified_g__Acidocella	OTU1379	0	0	0	0	0	0	0	0	0	0	0	0	36	27	51	42	40	23	219
d__Bacteria	k__norank	p__Proteobacteria	c__Betaproteobacteria	o__Burkholderiales	f__Alcaligenaceae	g__unclassified_f__Alcaligenaceae	s__unclassified_f__Alcaligenaceae	OTU1016	30	35	45	6	4	1	1	84	31	10	0	1	2	3	3	10	4	2	272
d__Bacteria	k__norank	p__Actinobacteria	c__Actinobacteria	o__Corynebacteriales	f__Corynebacteriaceae	g__Corynebacterium_1	s__Corynebacterium_tuberculostearicum	OTU28	8	9	1	0	2	0	12	21	0	0	0	0	0	0	0	0	0	0	53
d__Bacteria	k__norank	p__Proteobacteria	c__Alphaproteobacteria	o__Rhodospirillales	f__Rhodospirillales_Incertae_Sedis	g__Reyranella	s__unclassified_g__Reyranella	OTU37	4	11	0	0	0	1	0	0	0	8	1	0	0	0	1	10	7	3	46
d__Bacteria	k__norank	p__Proteobacteria	c__Gammaproteobacteria	o__Pseudomonadales	f__Pseudomonadaceae	g__Pseudomonas	s__Pseudomonas_vranovensis	OTU347	2	3	2641	0	0	0	0	2	1	0	1	0	15	14	10	25	29	22	2765
d__Bacteria	k__norank	p__Fusobacteria	c__Fusobacteriia	o__Fusobacteriales	f__Leptotrichiaceae	g__Sneathia	s__Sneathia_sanguinegens	OTU241	0	45	0	0	0	8	0	28	0	0	0	0	0	0	0	0	0	0	81
d__Bacteria	k__norank	p__Firmicutes	c__Negativicutes	o__Selenomonadales	f__Veillonellaceae	g__Pelosinus	s__unclassified_g__Pelosinus	OTU1477	0	0	0	0	0	0	0	0	0	0	0	0	1	2	3	15	5	21	47
d__Bacteria	k__norank	p__unclassified_k__norank	c__unclassified_k__norank	o__unclassified_k__norank	f__unclassified_k__norank	g__unclassified_k__norank	s__unclassified_k__norank	OTU797	0	0	7	0	0	0	0	0	0	0	4	9	0	0	0	0	0	0	20
d__Bacteria	k__norank	p__unclassified_k__norank	c__unclassified_k__norank	o__unclassified_k__norank	f__unclassified_k__norank	g__unclassified_k__norank	s__unclassified_k__norank	OTU809	0	0	2	0	0	0	0	1	0	8	5	8	0	0	0	0	0	0	24
d__Bacteria	k__norank	p__Actinobacteria	c__Actinobacteria	o__Micrococcales	f__Dermabacteraceae	g__Brachybacterium	s__Brachybacterium_phenoliresistens	OTU49	1	10	10	0	0	0	0	12	1	4	0	5	0	0	0	0	0	0	43
d__Bacteria	k__norank	p__Proteobacteria	c__Gammaproteobacteria	o__Pseudomonadales	f__Moraxellaceae	g__Enhydrobacter	s__Moraxella_osloensis_g__Enhydrobacter	OTU471	2	8	5	5	0	0	0	7	1	13	1	5	0	1	0	15	0	0	63
d__Bacteria	k__norank	p__Proteobacteria	c__Betaproteobacteria	o__Burkholderiales	f__Burkholderiaceae	g__Burkholderia-Paraburkholderia	s__Paraburkholderia_xenovorans_LB400	OTU603	3	3	7	0	0	0	0	1	0	0	1	2	327	414	436	324	264	272	2054
d__Bacteria	k__norank	p__Bacteroidetes	c__Sphingobacteriia	o__Sphingobacteriales	f__norank_o__Sphingobacteriales	g__norank_o__Sphingobacteriales	s__uncultured_Bacteroidetes_bacterium_g__norank_o__Sphingobacteriales	OTU1335	0	0	0	0	0	0	0	0	0	0	0	0	2	0	8	7	10	17	44
d__Bacteria	k__norank	p__Proteobacteria	c__Gammaproteobacteria	o__Pseudomonadales	f__Pseudomonadaceae	g__Pseudomonas	s__unclassified_g__Pseudomonas	OTU1355	0	3	10	0	0	0	0	2	1	10	15	1	0	5	5	2	7	1	62
d__Bacteria	k__norank	p__Proteobacteria	c__Betaproteobacteria	o__Burkholderiales	f__Burkholderiaceae	g__Burkholderia-Paraburkholderia	s__unclassified_g__Burkholderia-Paraburkholderia	OTU1263	0	0	0	0	0	0	0	0	0	0	0	0	33	16	20	38	61	34	202
d__Bacteria	k__norank	p__Proteobacteria	c__Gammaproteobacteria	o__Pseudomonadales	f__Moraxellaceae	g__Acinetobacter	s__Acinetobacter_sp._NIPH_2171	OTU222	0	35	0	3	3	10	0	3	0	0	0	0	0	0	0	0	0	0	54
d__Bacteria	k__norank	p__Bacteroidetes	c__Sphingobacteriia	o__Sphingobacteriales	f__Chitinophagaceae	g__unclassified_f__Chitinophagaceae	s__unclassified_f__Chitinophagaceae	OTU1353	0	0	0	0	0	0	0	0	0	0	0	0	302	115	336	494	285	390	1922
d__Bacteria	k__norank	p__Bacteroidetes	c__Bacteroidia	o__Bacteroidales	f__Rikenellaceae	g__Alistipes	s__uncultured_Alistipes_sp._g__Alistipes	OTU773	0	0	0	0	0	0	0	0	0	14	62	120	0	0	0	0	5	0	201
d__Bacteria	k__norank	p__Proteobacteria	c__Gammaproteobacteria	o__Enterobacteriales	f__Enterobacteriaceae	g__Raoultella	s__Raoultella_ornithinolytica_g__Raoultella	OTU986	623	4779	2311	8417	3682	10180	3406	3218	4334	199	2866	265	1423	1254	896	553	137	496	49039
d__Bacteria	k__norank	p__Firmicutes	c__Bacilli	o__Lactobacillales	f__Enterococcaceae	g__Enterococcus	s__Enterococcus_gallinarum_g__Enterococcus	OTU419	23	40	18	1426	43	33	5	325	195	12	0	0	0	0	0	0	0	0	2120
d__Bacteria	k__norank	p__Firmicutes	c__Bacilli	o__Lactobacillales	f__Streptococcaceae	g__Lactococcus	s__Lactococcus_garvieae	OTU887	2431	362	143	241	419	51	40	322	119	6	1	0	0	3	8	1	1	0	4148
d__Bacteria	k__norank	p__Actinobacteria	c__Actinobacteria	o__Propionibacteriales	f__Nocardioidaceae	g__Nocardioides	s__Nocardioides_sp._JCM_18998	OTU1373	3	104	9	0	0	3	2	4	4	1	0	0	60	58	374	74	103	60	859
d__Bacteria	k__norank	p__Actinobacteria	c__Actinobacteria	o__Propionibacteriales	f__Nocardioidaceae	g__Nocardioides	s__uncultured_bacterium_g__Nocardioides	OTU1603	0	2	1	1	0	1	1	0	0	0	0	0	12	11	20	90	65	87	291
d__Bacteria	k__norank	p__Proteobacteria	c__Alphaproteobacteria	o__Sphingomonadales	f__Sphingomonadaceae	g__Sphingobium	s__unclassified_g__Sphingobium	OTU451	4	0	4	0	0	0	0	8	1	0	0	0	6	3	5	14	36	26	107
d__Bacteria	k__norank	p__Proteobacteria	c__Gammaproteobacteria	o__Enterobacteriales	f__Enterobacteriaceae	g__Buchnera	s__Buchnera_aphidicola__Sitobion_miscanthi_	OTU280	159	223	508	85	56	26	52	12	4	0	0	0	0	0	0	0	0	0	1125
d__Bacteria	k__norank	p__Bacteroidetes	c__Bacteroidia	o__Bacteroidales	f__Bacteroidales_S24-7_group	g__norank_f__Bacteroidales_S24-7_group	s__uncultured_bacterium_g__norank_f__Bacteroidales_S24-7_group	OTU833	0	0	0	0	0	0	0	0	0	7	10	7	0	0	0	0	0	0	24
d__Bacteria	k__norank	p__Proteobacteria	c__Gammaproteobacteria	o__Xanthomonadales	f__Xanthomonadaceae	g__Pseudoxanthomonas	s__unclassified_g__Pseudoxanthomonas	OTU287	27	66	63	10	1	4	13	25	10	0	0	0	1	0	0	4	2	7	233
d__Bacteria	k__norank	p__Bacteroidetes	c__Bacteroidia	o__Bacteroidales	f__Bacteroidaceae	g__Bacteroides	s__Bacteroides_plebeius	OTU209	17	0	0	0	2	0	0	0	0	6	71	6	0	0	0	0	0	0	102
d__Bacteria	k__norank	p__Saccharibacteria	c__norank_p__Saccharibacteria	o__norank_p__Saccharibacteria	f__norank_p__Saccharibacteria	g__norank_p__Saccharibacteria	s__unclassified_g__norank_p__Saccharibacteria	OTU1655	0	0	0	0	0	0	0	0	0	0	0	0	1	0	2	23	59	33	118
d__Bacteria	k__norank	p__unclassified_k__norank	c__unclassified_k__norank	o__unclassified_k__norank	f__unclassified_k__norank	g__unclassified_k__norank	s__unclassified_k__norank	OTU901	1	0	10	0	0	0	0	0	0	7	2	5	0	0	0	0	0	0	25
d__Bacteria	k__norank	p__Proteobacteria	c__Alphaproteobacteria	o__Rhizobiales	f__Roseiarcaceae	g__Roseiarcus	s__uncultured_bacterium_g__Roseiarcus	OTU1693	0	0	2	0	0	0	0	2	0	0	0	0	6	4	10	20	42	23	109
d__Bacteria	k__norank	p__Bacteroidetes	c__Bacteroidia	o__Bacteroidales	f__Prevotellaceae	g__Prevotella	s__Prevotella_timonensis	OTU40	0	138	6	11	0	9	1	4	0	0	0	0	0	0	0	0	0	0	169
d__Bacteria	k__norank	p__Actinobacteria	c__Actinobacteria	o__Solirubrobacterales	f__Elev-16S-1332	g__norank_f__Elev-16S-1332	s__uncultured_bacterium_g__norank_f__Elev-16S-1332	OTU1465	0	0	0	0	0	0	0	1	0	0	0	0	25	7	21	80	98	175	407
d__Bacteria	k__norank	p__Firmicutes	c__Bacilli	o__Lactobacillales	f__Streptococcaceae	g__Lactococcus	s__Lactococcus_lactis_subsp._lactis_g__Lactococcus	OTU847	1711	12502	877	678	9427	910	243	561	509	0	1	2	3392	1262	3096	74	44	68	35357
d__Bacteria	k__norank	p__Proteobacteria	c__Gammaproteobacteria	o__Enterobacteriales	f__Enterobacteriaceae	g__Serratia	s__Serratia_marcescens	OTU561	1137	974	2448	687	374	227	777	884	297	20908	22064	13204	1774	1677	1378	479	377	593	70259
d__Bacteria	k__norank	p__Proteobacteria	c__Alphaproteobacteria	o__Rhizobiales	f__MNG7	g__norank_f__MNG7	s__uncultured_bacterium_g__norank_f__MNG7	OTU1313	0	0	0	0	0	0	0	0	0	0	0	0	14	16	14	21	18	24	107
d__Bacteria	k__norank	p__Firmicutes	c__Bacilli	o__Bacillales	f__Bacillaceae	g__Bacillus	s__Bacillus_anthracis_g__Bacillus	OTU679	0	8	0	1	0	1	0	2	0	10	3	1	112	201	148	108	210	47	852
d__Bacteria	k__norank	p__Acidobacteria	c__Acidobacteria	o__Acidobacteriales	f__Acidobacteriaceae__Subgroup_1_	g__unclassified_f__Acidobacteriaceae__Subgroup_1_	s__unclassified_f__Acidobacteriaceae__Subgroup_1_	OTU1868	0	0	0	0	0	0	0	0	0	0	0	0	2	1	14	31	3	25	76
d__Bacteria	k__norank	p__Bacteroidetes	c__Sphingobacteriia	o__Sphingobacteriales	f__Chitinophagaceae	g__Ferruginibacter	s__uncultured_bacterium_g__Ferruginibacter	OTU1826	0	0	0	0	0	0	0	0	0	0	0	0	0	2	1	15	14	24	56
d__Bacteria	k__norank	p__Firmicutes	c__Erysipelotrichia	o__Erysipelotrichales	f__Erysipelotrichaceae	g__Turicibacter	s__uncultured_bacterium_g__Turicibacter	OTU985	0	0	0	0	0	0	0	0	0	5	6	139	0	0	0	0	0	0	150
d__Bacteria	k__norank	p__Proteobacteria	c__Alphaproteobacteria	o__Rhizobiales	f__Rhizobiaceae	g__Rhizobium	s__Rhizobium_cellulosilyticum	OTU1065	32	61	75	7	6	2	5	45	10	73	51	21	26	29	28	38	16	33	558
d__Bacteria	k__norank	p__Proteobacteria	c__Gammaproteobacteria	o__Pseudomonadales	f__Moraxellaceae	g__Acinetobacter	s__unclassified_g__Acinetobacter	OTU403	124	185	513	3	13	4	30	1260	52	60	35	21	3	5	0	1	1	0	2310
d__Bacteria	k__norank	p__Firmicutes	c__Clostridia	o__Clostridiales	f__Clostridiales_vadinBB60_group	g__norank_f__Clostridiales_vadinBB60_group	s__uncultured_bacterium_g__norank_f__Clostridiales_vadinBB60_group	OTU505	0	0	0	0	0	0	0	0	0	13	4	12	0	0	0	0	0	0	29
d__Bacteria	k__norank	p__Proteobacteria	c__Gammaproteobacteria	o__Pseudomonadales	f__Moraxellaceae	g__Acinetobacter	s__unclassified_g__Acinetobacter	OTU402	326	541	1283	13	4	5	104	1085	171	128	36	37	12	3	1	19	5	26	3799
d__Bacteria	k__norank	p__Bacteroidetes	c__Bacteroidia	o__Bacteroidales	f__Porphyromonadaceae	g__Parabacteroides	s__Parabacteroides_distasonis	OTU751	0	0	0	0	0	0	0	0	0	35	61	65	0	0	0	0	3	0	164
d__Bacteria	k__norank	p__Actinobacteria	c__Actinobacteria	o__Propionibacteriales	f__Nocardioidaceae	g__Nocardioides	s__unclassified_g__Nocardioides	OTU1598	0	1	0	0	0	0	0	0	0	0	0	0	12	14	31	97	147	83	385
d__Bacteria	k__norank	p__Actinobacteria	c__Actinobacteria	o__Micrococcales	f__Microbacteriaceae	g__unclassified_f__Microbacteriaceae	s__unclassified_f__Microbacteriaceae	OTU1573	0	1	0	0	0	0	0	0	0	0	0	0	2	0	9	13	17	6	48
d__Bacteria	k__norank	p__Proteobacteria	c__Gammaproteobacteria	o__Pseudomonadales	f__Moraxellaceae	g__Acinetobacter	s__unclassified_g__Acinetobacter	OTU405	19	25	1414	73	18	18	0	1795	21	43	27	25	0	0	0	1	0	0	3479
d__Bacteria	k__norank	p__unclassified_k__norank	c__unclassified_k__norank	o__unclassified_k__norank	f__unclassified_k__norank	g__unclassified_k__norank	s__unclassified_k__norank	OTU585	2	0	4	0	0	0	1	4	0	8	1	0	0	0	0	0	0	0	20
d__Bacteria	k__norank	p__Proteobacteria	c__Alphaproteobacteria	o__Rhodospirillales	f__Rhodospirillales_Incertae_Sedis	g__Candidatus_Alysiosphaera	s__unclassified_g__Candidatus_Alysiosphaera	OTU175	18	44	17	5	4	3	0	7	3	0	0	0	5	1	0	8	3	12	130
d__Bacteria	k__norank	p__Bacteroidetes	c__Sphingobacteriia	o__Sphingobacteriales	f__norank_o__Sphingobacteriales	g__norank_o__Sphingobacteriales	s__unclassified_g__norank_o__Sphingobacteriales	OTU1366	0	0	0	0	0	0	0	0	0	0	0	0	4	4	5	23	9	49	94
d__Bacteria	k__norank	p__Proteobacteria	c__Gammaproteobacteria	o__Oceanospirillales	f__Alcanivoracaceae	g__Alcanivorax	s__Alcanivorax_dieselolei	OTU433	0	2	3	0	0	0	0	3	5	0	0	0	0	0	0	0	0	0	13
d__Bacteria	k__norank	p__Proteobacteria	c__Alphaproteobacteria	o__Sphingomonadales	f__Sphingomonadaceae	g__Sphingomonas	s__Sphingomonas_sp._PR090111-T3T-6A	OTU1322	2	29	8	1	1	1	0	8	1	0	0	0	98	106	229	133	198	140	955
d__Bacteria	k__norank	p__Acidobacteria	c__Acidobacteria	o__Acidobacteriales	f__Acidobacteriaceae__Subgroup_1_	g__unclassified_f__Acidobacteriaceae__Subgroup_1_	s__unclassified_f__Acidobacteriaceae__Subgroup_1_	OTU1845	0	0	0	0	0	0	0	0	0	0	0	0	26	12	22	155	66	147	428
d__Bacteria	k__norank	p__Bacteroidetes	c__Bacteroidia	o__Bacteroidales	f__Bacteroidales_S24-7_group	g__norank_f__Bacteroidales_S24-7_group	s__uncultured_bacterium_g__norank_f__Bacteroidales_S24-7_group	OTU512	0	0	0	0	0	0	0	0	0	5	4	6	0	0	0	0	0	0	15
d__Bacteria	k__norank	p__Actinobacteria	c__Actinobacteria	o__Solirubrobacterales	f__Conexibacteraceae	g__Conexibacter	s__uncultured_bacterium_g__Conexibacter	OTU1474	0	0	0	0	0	0	0	0	0	1	0	0	7	6	6	18	16	12	66
d__Bacteria	k__norank	p__Proteobacteria	c__Alphaproteobacteria	o__Sphingomonadales	f__Sphingomonadaceae	g__Novosphingobium	s__unclassified_g__Novosphingobium	OTU1760	21	27	119	1	0	0	2	61	14	0	1	3	45	41	59	67	51	103	615
d__Bacteria	k__norank	p__Proteobacteria	c__Gammaproteobacteria	o__Pseudomonadales	f__Moraxellaceae	g__Acinetobacter	s__Acinetobacter_sp._ANC_4105	OTU1305	17	44	116	0	3	9	4	39	6	7	1	1	37	59	49	10	6	8	416
d__Bacteria	k__norank	p__Saccharibacteria	c__norank_p__Saccharibacteria	o__norank_p__Saccharibacteria	f__norank_p__Saccharibacteria	g__norank_p__Saccharibacteria	s__uncultured_Candidatus_Saccharibacteria_bacterium_g__norank_p__Saccharibacteria	OTU1654	0	0	0	0	0	0	0	0	0	0	0	0	1	0	5	7	10	4	27
d__Bacteria	k__norank	p__Proteobacteria	c__Gammaproteobacteria	o__Enterobacteriales	f__Enterobacteriaceae	g__endosymbionts8	s__primary_endosymbiont_of_Liposcelis_decolor__host_pop._HNZZ_	OTU428	2	3	9	1	0	0	1	7	130	0	0	0	0	0	0	0	0	0	153
d__Bacteria	k__norank	p__Acidobacteria	c__Acidobacteria	o__Acidobacteriales	f__Acidobacteriaceae__Subgroup_1_	g__Acidicapsa	s__Acidicapsa_sp._CE1	OTU1328	0	0	0	0	0	0	0	0	0	0	0	0	40	33	54	120	33	97	377
d__Bacteria	k__norank	p__Proteobacteria	c__Betaproteobacteria	o__Burkholderiales	f__Burkholderiaceae	g__Burkholderia-Paraburkholderia	s__unclassified_g__Burkholderia-Paraburkholderia	OTU262	4	7	7	2	0	1	2	5	1	0	0	0	208	194	167	339	364	309	1610
d__Bacteria	k__norank	p__Firmicutes	c__Clostridia	o__Clostridiales	f__Ruminococcaceae	g__Oscillibacter	s__unclassified_g__Oscillibacter	OTU884	0	0	0	0	0	0	0	0	0	3	2	28	0	0	0	0	0	0	33
d__Bacteria	k__norank	p__Proteobacteria	c__Gammaproteobacteria	o__Xanthomonadales	f__Xanthomonadaceae	g__Stenotrophomonas	s__[Pseudomonas]_geniculata_g__Stenotrophomonas	OTU548	64	85	233	7	5	1	14	1255	27	68	0	0	11	25	2	15	18	31	1861
d__Bacteria	k__norank	p__Firmicutes	c__Clostridia	o__Clostridiales	f__Lachnospiraceae	g__Lachnospiraceae_NK4A136_group	s__unclassified_g__Lachnospiraceae_NK4A136_group	OTU979	0	0	0	0	0	0	0	0	0	17	16	92	0	0	0	0	0	0	125
d__Bacteria	k__norank	p__Bacteroidetes	c__Sphingobacteriia	o__Sphingobacteriales	f__Chitinophagaceae	g__Sediminibacterium	s__unclassified_g__Sediminibacterium	OTU1346	0	0	0	0	0	0	0	0	0	0	0	0	7	5	8	72	22	83	197
d__Bacteria	k__norank	p__Proteobacteria	c__Gammaproteobacteria	o__Xanthomonadales	f__Xanthomonadaceae	g__unclassified_f__Xanthomonadaceae	s__unclassified_f__Xanthomonadaceae	OTU1525	0	0	0	0	0	0	0	0	0	0	0	0	2	1	1	5	19	8	36
d__Bacteria	k__norank	p__Proteobacteria	c__Alphaproteobacteria	o__Caulobacterales	f__Caulobacteraceae	g__Caulobacter	s__unclassified_g__Caulobacter	OTU1785	0	0	1	0	0	0	0	0	0	0	0	0	9	5	6	26	23	36	106
d__Bacteria	k__norank	p__Bacteroidetes	c__Bacteroidia	o__Bacteroidales	f__Bacteroidales_S24-7_group	g__norank_f__Bacteroidales_S24-7_group	s__uncultured_bacterium_g__norank_f__Bacteroidales_S24-7_group	OTU771	0	0	0	0	0	0	0	0	0	10	6	9	0	0	0	0	0	0	25
d__Bacteria	k__norank	p__Bacteroidetes	c__Bacteroidia	o__Bacteroidales	f__Bacteroidales_S24-7_group	g__norank_f__Bacteroidales_S24-7_group	s__uncultured_bacterium_g__norank_f__Bacteroidales_S24-7_group	OTU1102	0	0	0	0	0	0	0	0	0	10	3	13	0	0	0	0	0	0	26
d__Bacteria	k__norank	p__Proteobacteria	c__Alphaproteobacteria	o__Rhodospirillales	f__Acetobacteraceae	g__Roseomonas	s__unclassified_g__Roseomonas	OTU177	3	14	11	1	0	1	0	3	1	0	0	0	2	0	0	0	1	0	37
d__Bacteria	k__norank	p__Proteobacteria	c__Alphaproteobacteria	o__Sphingomonadales	f__Sphingomonadaceae	g__Novosphingobium	s__uncultured_Sphingobium_sp._g__Novosphingobium	OTU1758	0	0	0	0	0	0	0	0	0	0	0	0	19	8	11	89	58	33	218
d__Bacteria	k__norank	p__Bacteroidetes	c__Bacteroidia	o__Bacteroidales	f__Bacteroidales_S24-7_group	g__norank_f__Bacteroidales_S24-7_group	s__Porphyromonadaceae_bacterium_C941	OTU39	0	55	4	0	0	9	0	0	0	0	0	0	0	0	0	0	0	0	68
d__Bacteria	k__norank	p__Actinobacteria	c__Actinobacteria	o__Micrococcales	f__Microbacteriaceae	g__Gryllotalpicola	s__uncultured_bacterium_g__Gryllotalpicola	OTU1642	1	4	0	0	1	0	0	1	0	0	0	0	196	116	207	993	1107	669	3295
d__Bacteria	k__norank	p__Firmicutes	c__Bacilli	o__Bacillales	f__Bacillaceae	g__Bacillus	s__unclassified_g__Bacillus	OTU225	2	270	1	61	33	1898	0	2	6	28	0	2	65	9	0	3	0	2	2382
d__Bacteria	k__norank	p__Bacteroidetes	c__Sphingobacteriia	o__Sphingobacteriales	f__KD3-93	g__norank_f__KD3-93	s__uncultured_Bacteroidetes_bacterium_g__norank_f__KD3-93	OTU1842	0	0	0	0	0	0	0	0	0	0	0	0	5	1	1	40	43	38	128
d__Bacteria	k__norank	p__Actinobacteria	c__Actinobacteria	o__Coriobacteriales	f__Coriobacteriaceae	g__Enterorhabdus	s__unclassified_g__Enterorhabdus	OTU590	0	0	0	0	0	0	0	0	0	14	7	23	0	0	0	0	0	0	44
d__Bacteria	k__norank	p__Proteobacteria	c__Alphaproteobacteria	o__Rhizobiales	f__Rhizobiaceae	g__Kaistia	s__uncultured_bacterium_g__Kaistia	OTU1763	0	0	1	0	0	0	0	1	0	0	0	0	0	0	1	10	13	7	33
d__Bacteria	k__norank	p__Firmicutes	c__Clostridia	o__Clostridiales	f__Ruminococcaceae	g__Ruminococcaceae_UCG-003	s__unclassified_g__Ruminococcaceae_UCG-003	OTU703	0	0	0	0	0	0	0	0	0	5	19	22	0	0	0	0	0	0	46
d__Bacteria	k__norank	p__Proteobacteria	c__Gammaproteobacteria	o__Pseudomonadales	f__Moraxellaceae	g__Perlucidibaca	s__unclassified_g__Perlucidibaca	OTU542	0	0	0	0	0	0	0	0	0	54	45	36	0	0	0	0	0	0	135
d__Bacteria	k__norank	p__Bacteroidetes	c__Sphingobacteriia	o__Sphingobacteriales	f__Chitinophagaceae	g__Parafilimonas	s__uncultured_bacterium_g__Parafilimonas	OTU1589	0	0	0	0	0	0	0	0	0	0	0	0	6	0	2	44	18	56	126
d__Bacteria	k__norank	p__Proteobacteria	c__Betaproteobacteria	o__Burkholderiales	f__Alcaligenaceae	g__Bordetella	s__uncultured_bacterium_g__Bordetella	OTU1445	5	5	6	0	2	0	0	1	11	0	0	0	33	41	46	56	40	32	278
d__Bacteria	k__norank	p__Proteobacteria	c__Alphaproteobacteria	o__Rhodospirillales	f__Rhodospirillales_Incertae_Sedis	g__Reyranella	s__unclassified_g__Reyranella	OTU1817	0	0	0	0	0	0	0	0	0	1	0	0	16	10	14	35	45	55	176
d__Bacteria	k__norank	p__Bacteroidetes	c__Bacteroidia	o__Bacteroidales	f__Bacteroidales_S24-7_group	g__norank_f__Bacteroidales_S24-7_group	s__uncultured_bacterium_g__norank_f__Bacteroidales_S24-7_group	OTU775	0	0	0	0	0	0	0	0	0	80	82	124	0	0	0	0	0	0	286
d__Bacteria	k__norank	p__Firmicutes	c__Clostridia	o__Clostridiales	f__Lachnospiraceae	g__[Eubacterium]_eligens_group	s__uncultured_bacterium_g__[Eubacterium]_eligens_group	OTU904	0	0	0	0	0	0	0	0	0	8	2	5	0	0	0	0	0	0	15
d__Bacteria	k__norank	p__Actinobacteria	c__Actinobacteria	o__Corynebacteriales	f__Mycobacteriaceae	g__Mycobacterium	s__unclassified_g__Mycobacterium	OTU1578	0	6	5	0	0	0	1	2	1	0	0	0	17	14	15	145	210	166	582
d__Bacteria	k__norank	p__Proteobacteria	c__Alphaproteobacteria	o__Rickettsiales	f__Rickettsiaceae	g__Orientia	s__Rickettsia_endosymbiont_of_Bemisia_tabaci_g__Orientia	OTU383	4	1	4	2	1	0	0	4	0	0	0	0	0	0	0	0	0	0	16
d__Bacteria	k__norank	p__unclassified_k__norank	c__unclassified_k__norank	o__unclassified_k__norank	f__unclassified_k__norank	g__unclassified_k__norank	s__unclassified_k__norank	OTU594	13	1	113	1	7	0	0	24	6	2445	423	902	0	0	0	0	0	0	3935
d__Bacteria	k__norank	p__Firmicutes	c__Clostridia	o__Clostridiales	f__Lachnospiraceae	g__unclassified_f__Lachnospiraceae	s__unclassified_f__Lachnospiraceae	OTU1218	0	0	0	0	0	0	0	0	0	5	2	79	0	0	0	0	0	0	86
d__Bacteria	k__norank	p__Firmicutes	c__Clostridia	o__Clostridiales	f__Family_XI_o__Clostridiales	g__Anaerococcus	s__Anaerococcus_lactolyticus	OTU359	2	50	4	16	0	8	3	65	0	0	0	0	0	0	0	0	0	0	148
d__Bacteria	k__norank	p__Actinobacteria	c__Actinobacteria	o__Propionibacteriales	f__Nocardioidaceae	g__Nocardioides	s__unclassified_g__Nocardioides	OTU1605	1	11	0	0	0	0	0	1	0	0	0	0	15	16	41	99	158	59	401
d__Bacteria	k__norank	p__Proteobacteria	c__Gammaproteobacteria	o__Pseudomonadales	f__Moraxellaceae	g__Perlucidibaca	s__uncultured_bacterium_g__Perlucidibaca	OTU572	0	0	0	0	0	0	0	14	0	17	4	12	0	0	0	0	0	0	47
d__Bacteria	k__norank	p__Bacteroidetes	c__Sphingobacteriia	o__Sphingobacteriales	f__Sphingobacteriaceae	g__Mucilaginibacter	s__unclassified_g__Mucilaginibacter	OTU1352	0	0	0	0	0	0	0	0	0	0	0	0	10	4	10	78	61	165	328
d__Bacteria	k__norank	p__Bacteroidetes	c__Sphingobacteriia	o__Sphingobacteriales	f__Sphingobacteriaceae	g__Sphingobacterium	s__Sphingobacterium_siyangense	OTU413	1	9	12	1	0	2	0	38	18	3	0	0	2	0	0	1	2	1	90
d__Bacteria	k__norank	p__Proteobacteria	c__Gammaproteobacteria	o__Pseudomonadales	f__Moraxellaceae	g__Acinetobacter	s__Acinetobacter_radioresistens_g__Acinetobacter	OTU189	18	134	7	7	14	31	1	24	1	22	5	4	1	1	1	31	1	2	305
d__Bacteria	k__norank	p__Firmicutes	c__Clostridia	o__Clostridiales	f__Lachnospiraceae	g__Tyzzerella_4	s__unclassified_g__Tyzzerella_4	OTU489	0	0	0	0	0	0	0	0	0	41	4	32	0	0	0	0	0	0	77
d__Bacteria	k__norank	p__Proteobacteria	c__Alphaproteobacteria	o__Alphaproteobacteria_Incertae_Sedis	f__norank_o__Alphaproteobacteria_Incertae_Sedis	g__norank_o__Alphaproteobacteria_Incertae_Sedis	s__uncultured_bacterium_g__norank_o__Alphaproteobacteria_Incertae_Sedis	OTU1719	0	0	0	0	0	0	0	0	0	0	0	0	4	0	1	5	3	6	19
d__Bacteria	k__norank	p__Proteobacteria	c__Gammaproteobacteria	o__Oceanospirillales	f__Halomonadaceae	g__Halomonas	s__uncultured_organism_g__Halomonas	OTU251	45	125	196	16	18	25	57	238	18	0	0	0	0	0	0	0	0	2	740
d__Bacteria	k__norank	p__Proteobacteria	c__Alphaproteobacteria	o__Sphingomonadales	f__Sphingomonadaceae	g__unclassified_f__Sphingomonadaceae	s__unclassified_f__Sphingomonadaceae	OTU1777	0	0	1	0	0	0	0	1	0	0	0	0	19	4	14	67	118	113	337
d__Bacteria	k__norank	p__Bacteroidetes	c__Sphingobacteriia	o__Sphingobacteriales	f__Chitinophagaceae	g__norank_f__Chitinophagaceae	s__unclassified_g__norank_f__Chitinophagaceae	OTU1526	0	0	0	0	0	0	0	0	0	0	0	0	4	1	0	17	14	48	84
d__Bacteria	k__norank	p__Proteobacteria	c__Deltaproteobacteria	o__Myxococcales	f__Haliangiaceae	g__Haliangium	s__uncultured_Haliangium_sp.	OTU1619	0	0	0	3	0	0	0	0	0	0	0	0	7	3	2	29	65	32	141
d__Bacteria	k__norank	p__Proteobacteria	c__Betaproteobacteria	o__Burkholderiales	f__Burkholderiaceae	g__Burkholderia-Paraburkholderia	s__Paraburkholderia_andropogonis	OTU395	0	0	3	0	0	0	0	0	0	0	0	0	7	16	35	17	9	13	100
d__Bacteria	k__norank	p__Firmicutes	c__Clostridia	o__Clostridiales	f__Lachnospiraceae	g__Dorea	s__uncultured_bacterium_g__Dorea	OTU932	0	0	0	0	0	0	0	13	0	11	3	30	0	0	0	0	0	0	57
d__Bacteria	k__norank	p__Bacteroidetes	c__Bacteroidia	o__Bacteroidales	f__Prevotellaceae	g__Prevotellaceae_Ga6A1_group	s__uncultured_bacterium_g__Prevotellaceae_Ga6A1_group	OTU1107	0	0	0	0	0	0	0	0	0	65	59	792	0	0	0	0	0	0	916
d__Bacteria	k__norank	p__Proteobacteria	c__Alphaproteobacteria	o__Rhizobiales	f__Hyphomicrobiaceae	g__Devosia	s__uncultured_Devosia_sp._g__Devosia	OTU1692	0	0	0	0	0	0	0	1	0	5	2	2	68	33	66	262	362	369	1170
d__Bacteria	k__norank	p__Actinobacteria	c__Actinobacteria	o__Micrococcales	f__Microbacteriaceae	g__Lysinimonas	s__unclassified_g__Lysinimonas	OTU325	5	10	11	0	1	1	2	27	2	0	1	0	38	26	78	153	307	157	819
d__Bacteria	k__norank	p__Firmicutes	c__Clostridia	o__Clostridiales	f__Clostridiaceae_1	g__Clostridium_sensu_stricto_1	s__uncultured_bacterium_g__Clostridium_sensu_stricto_1	OTU184	4	2	3	2	1	0	0	3	1	0	6	4	0	0	0	0	0	0	26
d__Bacteria	k__norank	p__Firmicutes	c__Bacilli	o__Bacillales	f__Paenibacillaceae	g__Paenibacillus	s__Paenibacillus_sp._FSL_H7-0737	OTU95	0	0	91	0	0	0	0	0	0	0	0	0	3	7	8	4	6	5	124
d__Bacteria	k__norank	p__Proteobacteria	c__Alphaproteobacteria	o__Caulobacterales	f__Caulobacteraceae	g__norank_f__Caulobacteraceae	s__uncultured_alpha_proteobacterium_g__norank_f__Caulobacteraceae	OTU1689	0	0	0	0	0	0	0	0	0	0	0	0	8	2	3	20	25	20	78
d__Bacteria	k__norank	p__Firmicutes	c__Clostridia	o__Clostridiales	f__Ruminococcaceae	g__Faecalibacterium	s__unclassified_g__Faecalibacterium	OTU957	0	1	1	0	0	0	0	10	0	17	101	25	0	0	0	0	5	0	160
d__Bacteria	k__norank	p__Proteobacteria	c__Deltaproteobacteria	o__Myxococcales	f__Haliangiaceae	g__Haliangium	s__unclassified_g__Haliangium	OTU1673	0	0	0	0	0	0	0	0	0	0	0	0	8	1	5	17	16	21	68
d__Bacteria	k__norank	p__Proteobacteria	c__Betaproteobacteria	o__Burkholderiales	f__Alcaligenaceae	g__Derxia	s__uncultured_beta_proteobacterium_g__Derxia	OTU1415	0	0	0	0	0	0	0	0	0	0	0	0	6	2	5	22	11	17	63
d__Bacteria	k__norank	p__Actinobacteria	c__Actinobacteria	o__Frankiales	f__Nakamurellaceae	g__Nakamurella	s__unclassified_g__Nakamurella	OTU1651	0	0	0	0	0	0	0	0	0	0	0	0	4	1	1	7	11	8	32
d__Bacteria	k__norank	p__unclassified_k__norank	c__unclassified_k__norank	o__unclassified_k__norank	f__unclassified_k__norank	g__unclassified_k__norank	s__unclassified_k__norank	OTU105	1	0	3	0	0	0	0	0	0	10	9	2	0	0	0	0	0	0	25
d__Bacteria	k__norank	p__Bacteroidetes	c__Bacteroidia	o__Bacteroidales	f__Bacteroidales_S24-7_group	g__norank_f__Bacteroidales_S24-7_group	s__uncultured_bacterium_g__norank_f__Bacteroidales_S24-7_group	OTU761	0	0	0	0	0	0	0	0	0	66	39	117	0	0	0	0	0	0	222
d__Bacteria	k__norank	p__Proteobacteria	c__Alphaproteobacteria	o__Rhodospirillales	f__Acetobacteraceae	g__unclassified_f__Acetobacteraceae	s__unclassified_f__Acetobacteraceae	OTU1372	0	0	0	0	0	0	0	0	0	0	0	0	48	23	47	47	48	44	257
d__Bacteria	k__norank	p__Proteobacteria	c__Alphaproteobacteria	o__Rhizobiales	f__Bradyrhizobiaceae	g__Rhodopseudomonas	s__unclassified_g__Rhodopseudomonas	OTU1802	0	2	8	0	0	0	0	1	0	0	0	0	60	46	57	144	138	191	647
d__Bacteria	k__norank	p__Proteobacteria	c__Alphaproteobacteria	o__Sphingomonadales	f__Erythrobacteraceae	g__Altererythrobacter	s__unclassified_g__Altererythrobacter	OTU1762	0	0	0	0	0	0	0	0	0	0	0	0	26	24	12	82	70	65	279
d__Bacteria	k__norank	p__Proteobacteria	c__Betaproteobacteria	o__Burkholderiales	f__Burkholderiaceae	g__Burkholderia-Paraburkholderia	s__unclassified_g__Burkholderia-Paraburkholderia	OTU1333	0	2	0	0	0	0	0	0	0	0	0	0	122	175	230	73	50	65	717
d__Bacteria	k__norank	p__Proteobacteria	c__Gammaproteobacteria	o__Xanthomonadales	f__Xanthomonadaceae	g__Rudaea	s__uncultured_bacterium_g__Rudaea	OTU368	1	1	0	0	1	0	0	1	0	0	0	0	63	25	24	271	642	163	1192
d__Bacteria	k__norank	p__Proteobacteria	c__Alphaproteobacteria	o__Rhizobiales	f__Hyphomicrobiaceae	g__Hyphomicrobium	s__uncultured_Hyphomicrobiaceae_bacterium_g__Hyphomicrobium	OTU1708	1	0	0	0	0	0	0	0	0	6	0	3	48	28	25	119	88	91	409
d__Bacteria	k__norank	p__Actinobacteria	c__Actinobacteria	o__Micrococcales	f__Rarobacteraceae	g__Rarobacter	s__uncultured_bacterium_g__Rarobacter	OTU23	10	15	11	2	4	1	0	5	5	6	3	1	1	0	2	9	13	7	95
d__Bacteria	k__norank	p__Saccharibacteria	c__norank_p__Saccharibacteria	o__norank_p__Saccharibacteria	f__norank_p__Saccharibacteria	g__norank_p__Saccharibacteria	s__uncultured_bacterium_g__norank_p__Saccharibacteria	OTU1617	0	0	0	0	0	0	0	0	0	0	0	0	0	1	1	92	105	89	288
d__Bacteria	k__norank	p__Proteobacteria	c__Alphaproteobacteria	o__Rhizobiales	f__Rhizobiaceae	g__Rhizobium	s__Rhizobium_leguminosarum_bv._viciae	OTU1787	65	143	158	16	8	5	27	64	24	7	0	6	224	158	170	612	604	763	3054
d__Bacteria	k__norank	p__Bacteroidetes	c__Sphingobacteriia	o__Sphingobacteriales	f__env.OPS_17	g__norank_f__env.OPS_17	s__uncultured_Bacteroidetes_bacterium_g__norank_f__env.OPS_17	OTU1869	0	0	0	0	0	0	0	0	0	0	0	0	2	0	0	10	6	28	46
d__Bacteria	k__norank	p__Bacteroidetes	c__Sphingobacteriia	o__Sphingobacteriales	f__Chitinophagaceae	g__Taibaiella	s__Taibaiella_koreensis	OTU134	2	6	6	0	0	0	1	6	4	0	0	0	4	10	2	3	0	3	47
d__Bacteria	k__norank	p__Bacteroidetes	c__Sphingobacteriia	o__Sphingobacteriales	f__Chitinophagaceae	g__unclassified_f__Chitinophagaceae	s__unclassified_f__Chitinophagaceae	OTU91	14	11	8	0	0	0	0	1	0	0	0	0	0	0	0	1	0	0	35
d__Bacteria	k__norank	p__Bacteroidetes	c__Sphingobacteriia	o__Sphingobacteriales	f__Chitinophagaceae	g__Parafilimonas	s__uncultured_bacterium_g__Parafilimonas	OTU1480	0	0	0	0	0	0	0	0	0	0	0	0	1	0	0	40	13	54	108
d__Bacteria	k__norank	p__Firmicutes	c__Clostridia	o__Clostridiales	f__Ruminococcaceae	g__Ruminococcus_2	s__uncultured_rumen_bacterium_g__Ruminococcus_2	OTU928	0	0	0	0	0	0	0	0	0	2	3	5	0	0	0	0	0	0	10
d__Bacteria	k__norank	p__Proteobacteria	c__Betaproteobacteria	o__Burkholderiales	f__Comamonadaceae	g__unclassified_f__Comamonadaceae	s__unclassified_f__Comamonadaceae	OTU1463	0	2	9	1	0	0	0	3	0	0	0	0	13	36	28	7	3	3	105
d__Bacteria	k__norank	p__Firmicutes	c__Bacilli	o__Lactobacillales	f__Lactobacillaceae	g__Lactobacillus	s__unclassified_g__Lactobacillus	OTU785	1	5	6	8	0	2	1	3	5	344	247	1773	0	0	0	0	0	0	2395
d__Bacteria	k__norank	p__Firmicutes	c__Bacilli	o__Lactobacillales	f__Enterococcaceae	g__Tetragenococcus	s__Tetragenococcus_halophilus_subsp._halophilus_g__Tetragenococcus	OTU259	2	6	1	0	0	0	2	2	4	0	0	0	0	0	0	0	0	0	17
d__Bacteria	k__norank	p__Bacteroidetes	c__Bacteroidia	o__Bacteroidales	f__Rikenellaceae	g__Alistipes	s__uncultured_organism_g__Alistipes	OTU760	0	0	1	1	1	0	0	0	0	7	8	25	0	0	0	0	0	0	43
d__Bacteria	k__norank	p__Proteobacteria	c__Gammaproteobacteria	o__Legionellales	f__Legionellaceae	g__Legionella	s__unclassified_g__Legionella	OTU1436	0	0	0	0	0	0	0	0	0	0	0	0	1	2	2	10	11	6	32
d__Bacteria	k__norank	p__Firmicutes	c__Clostridia	o__Clostridiales	f__Ruminococcaceae	g__Ruminococcaceae_NK4A214_group	s__uncultured_rumen_bacterium_g__Ruminococcaceae_NK4A214_group	OTU1193	7	0	0	0	3	0	0	0	0	5	3	24	0	0	0	0	0	0	42
d__Bacteria	k__norank	p__Proteobacteria	c__Gammaproteobacteria	o__Xanthomonadales	f__Xanthomonadales_Incertae_Sedis	g__Acidibacter	s__uncultured_bacterium_g__Acidibacter	OTU1476	0	0	0	0	0	0	0	0	0	0	0	0	11	3	5	35	25	36	115
d__Bacteria	k__norank	p__unclassified_k__norank	c__unclassified_k__norank	o__unclassified_k__norank	f__unclassified_k__norank	g__unclassified_k__norank	s__unclassified_k__norank	OTU729	0	0	0	0	0	0	0	0	0	77	44	5	0	0	0	0	0	0	126
d__Bacteria	k__norank	p__Proteobacteria	c__Alphaproteobacteria	o__Rhizobiales	f__Rhizobiales_Incertae_Sedis	g__Rhizomicrobium	s__unclassified_g__Rhizomicrobium	OTU1739	0	0	0	0	0	0	0	0	0	3	0	0	8	1	5	25	26	43	111
d__Bacteria	k__norank	p__Bacteroidetes	c__Bacteroidia	o__Bacteroidales	f__Bacteroidales_S24-7_group	g__norank_f__Bacteroidales_S24-7_group	s__uncultured_Bacteroidales_bacterium_g__norank_f__Bacteroidales_S24-7_group	OTU1260	0	0	0	0	0	0	0	0	0	39	28	34	0	0	0	0	0	0	101
d__Bacteria	k__norank	p__Acidobacteria	c__Acidobacteria	o__Acidobacteriales	f__Acidobacteriaceae__Subgroup_1_	g__Bryocella	s__uncultured_bacterium_g__Bryocella	OTU1382	0	0	0	0	0	0	0	0	0	0	0	0	6	9	22	7	15	13	72
d__Bacteria	k__norank	p__Actinobacteria	c__Actinobacteria	o__Bifidobacteriales	f__Bifidobacteriaceae	g__Bifidobacterium	s__Bifidobacterium_adolescentis	OTU1239	0	0	0	0	0	0	0	9	0	17	5	6	0	0	0	0	0	0	37
d__Bacteria	k__norank	p__Verrucomicrobia	c__OPB35_soil_group	o__norank_c__OPB35_soil_group	f__norank_c__OPB35_soil_group	g__norank_c__OPB35_soil_group	s__unclassified_g__norank_c__OPB35_soil_group	OTU1311	0	0	0	0	0	0	0	0	0	0	0	0	4	2	24	14	2	15	61
d__Bacteria	k__norank	p__Saccharibacteria	c__norank_p__Saccharibacteria	o__norank_p__Saccharibacteria	f__norank_p__Saccharibacteria	g__norank_p__Saccharibacteria	s__unclassified_g__norank_p__Saccharibacteria	OTU1602	0	0	0	0	0	0	0	0	0	0	0	0	1	0	4	9	13	11	38
d__Bacteria	k__norank	p__Firmicutes	c__Bacilli	o__Bacillales	f__unclassified_o__Bacillales	g__unclassified_o__Bacillales	s__unclassified_o__Bacillales	OTU807	8	13	27	5	6	0	34	4	20	13	3	3	0	0	0	0	0	0	136
d__Bacteria	k__norank	p__unclassified_k__norank	c__unclassified_k__norank	o__unclassified_k__norank	f__unclassified_k__norank	g__unclassified_k__norank	s__unclassified_k__norank	OTU738	0	0	11	0	0	0	0	3	0	2	9	2	0	0	0	0	0	0	27
d__Bacteria	k__norank	p__unclassified_k__norank	c__unclassified_k__norank	o__unclassified_k__norank	f__unclassified_k__norank	g__unclassified_k__norank	s__unclassified_k__norank	OTU1188	1	1	5	0	0	0	0	0	0	7	3	10	0	0	0	0	0	0	27
d__Bacteria	k__norank	p__Bacteroidetes	c__Bacteroidia	o__Bacteroidales	f__Bacteroidales_S24-7_group	g__norank_f__Bacteroidales_S24-7_group	s__unclassified_g__norank_f__Bacteroidales_S24-7_group	OTU759	0	0	0	0	0	0	0	0	0	40	20	40	0	0	0	0	0	0	100
d__Bacteria	k__norank	p__unclassified_k__norank	c__unclassified_k__norank	o__unclassified_k__norank	f__unclassified_k__norank	g__unclassified_k__norank	s__unclassified_k__norank	OTU103	3	0	25	1	1	0	0	1	0	0	7	7	0	0	0	0	0	0	45
d__Bacteria	k__norank	p__Proteobacteria	c__Alphaproteobacteria	o__Rhodospirillales	f__unclassified_o__Rhodospirillales	g__unclassified_o__Rhodospirillales	s__unclassified_o__Rhodospirillales	OTU1765	0	0	0	0	0	0	0	0	0	0	0	0	6	2	1	32	81	23	145
d__Bacteria	k__norank	p__Bacteroidetes	c__Sphingobacteriia	o__Sphingobacteriales	f__Chitinophagaceae	g__Heliimonas	s__uncultured_bacterium_g__Heliimonas	OTU1735	0	0	0	0	0	0	0	0	0	0	0	0	1	0	0	10	9	32	52
d__Bacteria	k__norank	p__Proteobacteria	c__Alphaproteobacteria	o__Sphingomonadales	f__Sphingomonadaceae	g__Sphingomonas	s__uncultured_organism_g__Sphingomonas	OTU1807	0	1	4	0	0	1	0	7	0	2	0	1	57	39	61	111	94	177	555
d__Bacteria	k__norank	p__Proteobacteria	c__Alphaproteobacteria	o__Rickettsiales	f__SM2D12	g__norank_f__SM2D12	s__unclassified_g__norank_f__SM2D12	OTU1793	0	0	0	0	0	0	0	0	0	0	0	0	4	2	2	10	12	12	42
d__Bacteria	k__norank	p__Proteobacteria	c__Alphaproteobacteria	o__Rhodospirillales	f__Acetobacteraceae	g__unclassified_f__Acetobacteraceae	s__unclassified_f__Acetobacteraceae	OTU1376	0	0	0	0	0	0	0	1	0	0	0	0	50	26	56	58	94	56	341
d__Bacteria	k__norank	p__Bacteroidetes	c__Sphingobacteriia	o__Sphingobacteriales	f__Chitinophagaceae	g__Arachidicoccus	s__unclassified_g__Arachidicoccus	OTU1342	2	5	4	1	0	1	0	1	0	0	0	0	104	65	130	310	172	459	1254
d__Bacteria	k__norank	p__Actinobacteria	c__Actinobacteria	o__Frankiales	f__Frankiaceae	g__Jatrophihabitans	s__uncultured_bacterium_g__Jatrophihabitans	OTU1746	0	0	0	0	0	0	0	0	0	0	0	0	27	13	38	184	202	157	621
d__Bacteria	k__norank	p__Proteobacteria	c__Alphaproteobacteria	o__Rhizobiales	f__Brucellaceae	g__Ochrobactrum	s__Ochrobactrum_pseudogrignonense_g__Ochrobactrum	OTU253	170	129	304	13	27	24	15	158	58	2	0	1	4	0	0	6	2	4	917
d__Bacteria	k__norank	p__Firmicutes	c__Erysipelotrichia	o__Erysipelotrichales	f__Erysipelotrichaceae	g__Faecalibaculum	s__uncultured_bacterium_g__Faecalibaculum	OTU1242	0	0	0	0	0	0	0	0	0	5	2	88	0	0	0	0	0	0	95
d__Bacteria	k__norank	p__Proteobacteria	c__Betaproteobacteria	o__Burkholderiales	f__Burkholderiaceae	g__Burkholderia-Paraburkholderia	s__unclassified_g__Burkholderia-Paraburkholderia	OTU1429	0	0	0	0	0	0	0	0	0	0	0	0	34	17	19	24	32	34	160
d__Bacteria	k__norank	p__Proteobacteria	c__Alphaproteobacteria	o__Rickettsiales	f__SM2D12	g__norank_f__SM2D12	s__unclassified_g__norank_f__SM2D12	OTU1792	0	0	0	0	0	0	0	0	0	0	0	0	8	3	5	29	19	17	81
d__Bacteria	k__norank	p__Proteobacteria	c__Alphaproteobacteria	o__Rhodospirillales	f__Acetobacteraceae	g__Acidisoma	s__unclassified_g__Acidisoma	OTU1319	0	1	1	0	0	0	0	2	1	4	3	2	323	290	463	316	379	192	1977
d__Bacteria	k__norank	p__Firmicutes	c__Clostridia	o__Clostridiales	f__Peptostreptococcaceae	g__Peptostreptococcus	s__uncultured_bacterium_g__Peptostreptococcus	OTU339	0	1	12	0	0	0	6	22	0	0	0	0	0	0	0	0	0	0	41
d__Bacteria	k__norank	p__Firmicutes	c__Clostridia	o__Clostridiales	f__Clostridiaceae_1	g__Clostridium_sensu_stricto_10	s__uncultured_bacterium_g__Clostridium_sensu_stricto_10	OTU1800	0	0	0	0	0	0	0	0	0	0	0	0	10	5	4	36	33	20	108
d__Bacteria	k__norank	p__Proteobacteria	c__Gammaproteobacteria	o__Xanthomonadales	f__Xanthomonadaceae	g__Rhodanobacter	s__unclassified_g__Rhodanobacter	OTU1443	0	0	0	0	0	0	0	0	0	0	0	0	6	0	2	12	7	12	39
d__Bacteria	k__norank	p__Proteobacteria	c__Alphaproteobacteria	o__Sphingomonadales	f__Sphingomonadaceae	g__Novosphingobium	s__uncultured_alpha_proteobacterium_g__Novosphingobium	OTU1818	1	0	2	0	0	0	0	0	0	3	0	0	49	50	82	110	156	68	521
d__Bacteria	k__norank	p__Firmicutes	c__Clostridia	o__Clostridiales	f__Peptostreptococcaceae	g__Romboutsia	s__uncultured_bacterium_g__Romboutsia	OTU805	1	2	5	3	1	1	1	9	0	9	1	50	0	0	0	0	1	0	84
d__Bacteria	k__norank	p__Proteobacteria	c__Alphaproteobacteria	o__Rhodospirillales	f__Acetobacteraceae	g__Acidocella	s__unclassified_g__Acidocella	OTU1365	0	0	0	0	0	0	0	0	0	0	0	0	9	11	8	23	21	15	87
d__Bacteria	k__norank	p__Bacteroidetes	c__Sphingobacteriia	o__Sphingobacteriales	f__Sphingobacteriaceae	g__Mucilaginibacter	s__unclassified_g__Mucilaginibacter	OTU1485	0	0	0	0	0	0	0	0	0	0	0	0	1	0	4	9	38	125	177
d__Bacteria	k__norank	p__Proteobacteria	c__Betaproteobacteria	o__Rhodocyclales	f__Rhodocyclaceae	g__Denitromonas	s__uncultured_bacterium_g__Denitromonas	OTU268	2	7	4	0	0	0	1	3	1	0	0	0	0	0	0	0	0	0	18
d__Bacteria	k__norank	p__Firmicutes	c__Clostridia	o__Clostridiales	f__Lachnospiraceae	g__Lachnospiraceae_NK4A136_group	s__unclassified_g__Lachnospiraceae_NK4A136_group	OTU543	0	0	0	0	0	0	0	0	0	19	8	13	0	0	0	0	0	0	40
d__Bacteria	k__norank	p__Firmicutes	c__Bacilli	o__Lactobacillales	f__Streptococcaceae	g__Streptococcus	s__unclassified_g__Streptococcus	OTU867	0	0	0	0	0	0	0	2	0	21	0	19	0	0	0	0	2	0	44
d__Bacteria	k__norank	p__Bacteroidetes	c__Sphingobacteriia	o__Sphingobacteriales	f__Sphingobacteriaceae	g__Mucilaginibacter	s__unclassified_g__Mucilaginibacter	OTU1327	0	0	0	0	0	0	0	0	0	0	0	0	26	19	52	72	64	90	323
d__Bacteria	k__norank	p__Firmicutes	c__Clostridia	o__Clostridiales	f__Ruminococcaceae	g__Ruminococcaceae_UCG-002	s__uncultured_rumen_bacterium_g__Ruminococcaceae_UCG-002	OTU1013	0	0	0	0	0	0	0	5	0	4	0	126	0	0	0	0	0	0	135
d__Bacteria	k__norank	p__Bacteroidetes	c__Bacteroidia	o__Bacteroidales	f__Bacteroidaceae	g__Bacteroides	s__Bacteroides_thetaiotaomicron	OTU324	0	0	0	0	0	0	0	0	0	8	26	65	0	0	0	0	5	0	104
d__Bacteria	k__norank	p__Actinobacteria	c__Actinobacteria	o__Solirubrobacterales	f__Patulibacteraceae	g__Patulibacter	s__Patulibacter_minatonensis	OTU399	8	7	3	0	0	1	1	2	0	0	0	0	1	1	5	6	9	3	47
d__Bacteria	k__norank	p__Actinobacteria	c__Actinobacteria	o__Micrococcales	f__Micrococcaceae	g__norank_f__Micrococcaceae	s__unclassified_g__norank_f__Micrococcaceae	OTU207	3	3	3	0	1	0	0	6	1	0	0	0	0	0	0	0	0	0	17
d__Bacteria	k__norank	p__Proteobacteria	c__Gammaproteobacteria	o__Pseudomonadales	f__Pseudomonadaceae	g__Pseudomonas	s__unclassified_g__Pseudomonas	OTU1402	5	5	6	0	2	0	1	6	1	1	1	0	7	6	1	3	1	29	75
d__Bacteria	k__norank	p__Firmicutes	c__Bacilli	o__Bacillales	f__Bacillaceae	g__Bacillus	s__unclassified_g__Bacillus	OTU1001	0	0	8	0	0	0	3	0	0	0	1	7	0	0	0	0	3	0	22
d__Bacteria	k__norank	p__Proteobacteria	c__Gammaproteobacteria	o__Enterobacteriales	f__Enterobacteriaceae	g__Erwinia	s__unclassified_g__Erwinia	OTU849	8	8	26	99	103	4	3	370	8	156	126	2123	0	0	1	11	1	6	3053
d__Bacteria	k__norank	p__Proteobacteria	c__Betaproteobacteria	o__Burkholderiales	f__Alcaligenaceae	g__Parasutterella	s__uncultured_organism_g__Parasutterella	OTU778	0	0	0	1	0	0	0	0	0	7	10	83	0	0	0	0	1	0	102
d__Bacteria	k__norank	p__Actinobacteria	c__Actinobacteria	o__PeM15	f__norank_o__PeM15	g__norank_o__PeM15	s__unclassified_g__norank_o__PeM15	OTU1482	0	0	0	0	0	0	0	0	0	3	0	3	1	1	1	7	15	10	41
d__Bacteria	k__norank	p__Proteobacteria	c__Gammaproteobacteria	o__Xanthomonadales	f__Xanthomonadaceae	g__Dyella	s__uncultured_bacterium_g__Dyella	OTU1272	3	8	19	1	1	0	1	4	1	1	0	0	366	383	584	1115	625	307	3419
d__Bacteria	k__norank	p__Bacteroidetes	c__Sphingobacteriia	o__Sphingobacteriales	f__Sphingobacteriaceae	g__Pedobacter	s__unclassified_g__Pedobacter	OTU1740	0	0	0	0	0	0	0	0	0	0	0	0	1	0	1	6	5	13	26
d__Bacteria	k__norank	p__Firmicutes	c__Erysipelotrichia	o__Erysipelotrichales	f__Erysipelotrichaceae	g__Faecalibaculum	s__uncultured_bacterium_g__Faecalibaculum	OTU845	0	0	0	0	0	0	0	0	0	15	3	30	0	0	0	0	0	0	48
d__Bacteria	k__norank	p__Saccharibacteria	c__norank_p__Saccharibacteria	o__norank_p__Saccharibacteria	f__norank_p__Saccharibacteria	g__norank_p__Saccharibacteria	s__unclassified_g__norank_p__Saccharibacteria	OTU1575	0	0	0	0	0	1	0	0	0	0	0	0	5	3	2	61	105	79	256
d__Bacteria	k__norank	p__Proteobacteria	c__Betaproteobacteria	o__Burkholderiales	f__Burkholderiaceae	g__Burkholderia-Paraburkholderia	s__Paraburkholderia_tropica	OTU420	2	5	16	2	1	0	1	43	2	0	1	0	480	348	516	1001	1188	1183	4789
d__Bacteria	k__norank	p__Proteobacteria	c__Betaproteobacteria	o__Burkholderiales	f__Comamonadaceae	g__Comamonas	s__Comamonas_testosteroni_g__Comamonas	OTU249	142	10	27	1	10	0	1	35	3	2	0	0	0	0	0	0	0	0	231
d__Bacteria	k__norank	p__Bacteroidetes	c__Sphingobacteriia	o__Sphingobacteriales	f__Sphingobacteriaceae	g__Mucilaginibacter	s__uncultured_Bacteroidetes_bacterium_g__Mucilaginibacter	OTU1822	0	0	0	0	0	0	0	0	0	0	0	0	34	9	55	109	95	251	553
d__Bacteria	k__norank	p__Proteobacteria	c__Gammaproteobacteria	o__Aeromonadales	f__Aeromonadaceae	g__Aeromonas	s__Aeromonas_caviae	OTU261	2	10	17	0	0	0	4	11	5	0	0	0	0	0	0	0	0	0	49
d__Bacteria	k__norank	p__Verrucomicrobia	c__Verrucomicrobia_Incertae_Sedis	o__Unknown_Order_c__Verrucomicrobia_Incertae_Sedis	f__Unknown_Family_o__Unknown_Order_c__Verrucomicrobia_Incertae_Sedis	g__Candidatus_Methylacidiphilum	s__uncultured_bacterium_g__Candidatus_Methylacidiphilum	OTU1360	0	0	0	0	0	0	0	0	0	0	0	0	1	1	12	11	1	43	69
d__Bacteria	k__norank	p__Verrucomicrobia	c__Spartobacteria	o__Chthoniobacterales	f__Chthoniobacterales_Incertae_Sedis	g__Terrimicrobium	s__uncultured_bacterium_g__Terrimicrobium	OTU1820	0	0	0	0	0	0	0	0	0	0	0	0	10	19	32	19	2	80	162
d__Bacteria	k__norank	p__Proteobacteria	c__Alphaproteobacteria	o__Rhodospirillales	f__Acetobacteraceae	g__Endobacter	s__unclassified_g__Endobacter	OTU1804	0	0	1	0	0	0	0	0	0	0	0	0	42	18	16	214	235	178	704
d__Bacteria	k__norank	p__Acidobacteria	c__Acidobacteria	o__Acidobacteriales	f__Acidobacteriaceae__Subgroup_1_	g__Edaphobacter	s__unclassified_g__Edaphobacter	OTU1798	0	1	0	0	0	0	0	1	0	11	0	0	89	46	89	292	128	409	1066
d__Bacteria	k__norank	p__Proteobacteria	c__Deltaproteobacteria	o__Desulfovibrionales	f__Desulfovibrionaceae	g__Desulfovibrio	s__uncultured_bacterium_g__Desulfovibrio	OTU839	0	0	0	0	0	0	0	0	0	4	7	52	0	0	0	0	0	0	63
d__Bacteria	k__norank	p__Proteobacteria	c__Alphaproteobacteria	o__Rhodospirillales	f__Acetobacteraceae	g__Acetobacter	s__unclassified_g__Acetobacter	OTU196	0	0	6	11	0	2	0	4	0	81	2	9	0	2	4	1	0	0	122
d__Bacteria	k__norank	p__Firmicutes	c__Clostridia	o__Clostridiales	f__Lachnospiraceae	g__unclassified_f__Lachnospiraceae	s__unclassified_f__Lachnospiraceae	OTU995	0	0	0	0	0	0	0	0	0	7	7	17	0	0	0	0	0	0	31
d__Bacteria	k__norank	p__Proteobacteria	c__Betaproteobacteria	o__Burkholderiales	f__Comamonadaceae	g__Rhizobacter	s__unclassified_g__Rhizobacter	OTU1855	0	0	0	0	0	0	0	0	0	0	0	0	0	0	0	3	6	9	18
d__Bacteria	k__norank	p__Proteobacteria	c__Deltaproteobacteria	o__Myxococcales	f__Haliangiaceae	g__Haliangium	s__unclassified_g__Haliangium	OTU1621	0	0	0	1	0	0	0	0	0	0	0	0	5	1	1	5	9	21	43
d__Bacteria	k__norank	p__Proteobacteria	c__Gammaproteobacteria	o__Enterobacteriales	f__Enterobacteriaceae	g__Raoultella	s__Raoultella_ornithinolytica_g__Raoultella	OTU1285	113	1103	884	924	200	21	4097	637	393	0	0	1	4839	4340	4053	200	53	63	21921
d__Bacteria	k__norank	p__Proteobacteria	c__Gammaproteobacteria	o__Xanthomonadales	f__Solimonadaceae	g__Solimonas	s__unclassified_g__Solimonas	OTU1505	0	0	0	0	0	0	0	0	0	0	0	0	8	1	2	9	8	18	46
d__Bacteria	k__norank	p__Proteobacteria	c__Alphaproteobacteria	o__Sphingomonadales	f__Sphingomonadaceae	g__Sphingomonas	s__unclassified_g__Sphingomonas	OTU1306	0	1	0	0	0	0	0	0	0	0	0	0	36	21	40	64	105	61	328
d__Bacteria	k__norank	p__Bacteroidetes	c__Bacteroidia	o__Bacteroidales	f__Porphyromonadaceae	g__Parabacteroides	s__Parabacteroides_merdae	OTU1630	0	0	0	0	0	0	0	0	0	31	57	2	0	0	0	0	11	0	101
d__Bacteria	k__norank	p__Actinobacteria	c__Actinobacteria	o__Propionibacteriales	f__Nocardioidaceae	g__Nocardioides	s__unclassified_g__Nocardioides	OTU1640	1	0	4	0	0	0	0	0	0	0	0	0	15	21	54	60	129	42	326
d__Bacteria	k__norank	p__Firmicutes	c__Clostridia	o__Clostridiales	f__Lachnospiraceae	g__unclassified_f__Lachnospiraceae	s__unclassified_f__Lachnospiraceae	OTU973	0	0	0	0	0	0	0	0	0	11	9	12	0	0	0	0	0	0	32
d__Bacteria	k__norank	p__Firmicutes	c__Bacilli	o__Lactobacillales	f__Streptococcaceae	g__Lactococcus	s__Lactococcus_lactis_subsp._lactis_g__Lactococcus	OTU264	26	52	27	8	63	10	7	20	5	0	0	0	54	10	43	1	0	5	331
d__Bacteria	k__norank	p__unclassified_k__norank	c__unclassified_k__norank	o__unclassified_k__norank	f__unclassified_k__norank	g__unclassified_k__norank	s__unclassified_k__norank	OTU640	0	0	14	0	1	0	0	0	0	3	8	7	0	0	0	0	0	0	33
d__Bacteria	k__norank	p__Bacteroidetes	c__Sphingobacteriia	o__Sphingobacteriales	f__Chitinophagaceae	g__Chitinophaga	s__Chitinophaga_costaii	OTU1348	1	2	9	0	0	0	0	0	2	0	0	0	25	25	54	316	118	357	909
d__Bacteria	k__norank	p__Bacteroidetes	c__Sphingobacteriia	o__Sphingobacteriales	f__unclassified_o__Sphingobacteriales	g__unclassified_o__Sphingobacteriales	s__unclassified_o__Sphingobacteriales	OTU309	9	3	28	2	0	0	0	9	1	0	0	0	0	0	0	0	0	0	52
d__Bacteria	k__norank	p__Proteobacteria	c__Alphaproteobacteria	o__Rhizobiales	f__Xanthobacteraceae	g__Labrys	s__Labrys_miyagiensis	OTU1695	2	6	17	1	2	0	0	10	1	0	0	0	69	33	31	266	449	356	1243
d__Bacteria	k__norank	p__Proteobacteria	c__Gammaproteobacteria	o__Pseudomonadales	f__Pseudomonadaceae	g__Pseudomonas	s__Pseudomonas_aeruginosa_g__Pseudomonas	OTU983	1	4	27	16	4	3	1	55	2	289	82	39	6	0	1	4	2	1	537
d__Bacteria	k__norank	p__Actinobacteria	c__Actinobacteria	o__Propionibacteriales	f__Nocardioidaceae	g__Aeromicrobium	s__uncultured_bacterium_g__Aeromicrobium	OTU1442	1	1	1	0	0	0	0	0	0	0	0	0	40	37	106	59	126	62	433
d__Bacteria	k__norank	p__unclassified_k__norank	c__unclassified_k__norank	o__unclassified_k__norank	f__unclassified_k__norank	g__unclassified_k__norank	s__unclassified_k__norank	OTU1083	0	0	8	1	0	0	0	0	0	95	40	6	0	0	0	0	0	0	150
d__Bacteria	k__norank	p__Proteobacteria	c__Alphaproteobacteria	o__Sphingomonadales	f__Sphingomonadaceae	g__Sphingomonas	s__unclassified_g__Sphingomonas	OTU1624	0	5	3	0	0	0	0	2	0	0	0	0	18	16	12	76	90	33	255
d__Bacteria	k__norank	p__Proteobacteria	c__Gammaproteobacteria	o__Enterobacteriales	f__Enterobacteriaceae	g__Pantoea	s__Pantoea_dispersa_g__Pantoea	OTU702	2	15	7	9	12	14	10	6	38	4	696	38	99	119	76	11	2	26	1184
d__Bacteria	k__norank	p__Firmicutes	c__Clostridia	o__Clostridiales	f__Ruminococcaceae	g__Ruminiclostridium_9	s__uncultured_bacterium_g__Ruminiclostridium_9	OTU909	0	1	0	0	0	1	0	0	0	26	9	181	1	0	0	0	1	0	220
d__Bacteria	k__norank	p__Firmicutes	c__Clostridia	o__Clostridiales	f__Lachnospiraceae	g__unclassified_f__Lachnospiraceae	s__unclassified_f__Lachnospiraceae	OTU974	0	0	0	0	0	0	0	0	0	8	9	26	0	0	0	0	0	0	43
d__Bacteria	k__norank	p__Firmicutes	c__Clostridia	o__Clostridiales	f__Ruminococcaceae	g__[Eubacterium]_coprostanoligenes_group	s__unclassified_g__[Eubacterium]_coprostanoligenes_group	OTU1039	0	0	0	0	0	0	0	0	0	2	4	45	0	0	0	0	0	0	51
d__Bacteria	k__norank	p__Proteobacteria	c__Alphaproteobacteria	o__Rhizobiales	f__Brucellaceae	g__Ochrobactrum	s__Ochrobactrum_intermedium_g__Ochrobactrum	OTU297	135	34	62	0	22	2	3	214	16	0	0	0	0	0	0	0	0	0	488
d__Bacteria	k__norank	p__Cyanobacteria	c__Cyanobacteria	o__norank_c__Cyanobacteria	f__norank_c__Cyanobacteria	g__norank_c__Cyanobacteria	s__unclassified_g__norank_c__Cyanobacteria	OTU47	0	10	3	0	1	5	1	8	0	3	0	0	1	1	3	2	1	10	49
d__Bacteria	k__norank	p__Proteobacteria	c__Gammaproteobacteria	o__Xanthomonadales	f__Xanthomonadaceae	g__Pseudoxanthomonas	s__unclassified_g__Pseudoxanthomonas	OTU1461	2	5	2	0	0	0	0	1	0	0	0	0	124	39	51	514	1102	533	2373
d__Bacteria	k__norank	p__Proteobacteria	c__Alphaproteobacteria	o__Rhizobiales	f__Rhizobiales_Incertae_Sedis	g__Rhizomicrobium	s__uncultured_bacterium_g__Rhizomicrobium	OTU1778	4	0	0	0	1	0	0	0	0	19	2	0	91	59	148	270	206	277	1077
d__Bacteria	k__norank	p__Bacteroidetes	c__Sphingobacteriia	o__Sphingobacteriales	f__Sphingobacteriaceae	g__Sphingobacterium	s__Sphingobacterium_multivorum	OTU137	2	3	297	0	0	0	1	24	2	0	0	0	0	0	0	0	1	0	330
d__Bacteria	k__norank	p__Actinobacteria	c__Actinobacteria	o__Propionibacteriales	f__Nocardioidaceae	g__Nocardioides	s__unclassified_g__Nocardioides	OTU515	0	0	0	0	0	0	0	0	0	3	1	0	0	0	2	4	13	1	24
d__Bacteria	k__norank	p__Proteobacteria	c__Gammaproteobacteria	o__Vibrionales	f__Vibrionaceae	g__Vibrio	s__unclassified_g__Vibrio	OTU1497	0	0	0	0	0	0	0	0	0	0	0	0	18	729	17	15	12	0	791
d__Bacteria	k__norank	p__Actinobacteria	c__Actinobacteria	o__Propionibacteriales	f__Propionibacteriaceae	g__Propionibacterium	s__Propionibacterium_acnes_subsp._acnes_g__Propionibacterium	OTU151	17	12	21	1	2	0	20	46	6	8	2	9	0	0	0	1	0	0	145
d__Bacteria	k__norank	p__Bacteroidetes	c__Bacteroidia	o__Bacteroidales	f__Bacteroidales_S24-7_group	g__norank_f__Bacteroidales_S24-7_group	s__unclassified_g__norank_f__Bacteroidales_S24-7_group	OTU1061	0	0	0	0	0	0	0	0	0	33	29	39	0	0	0	0	0	0	101
d__Bacteria	k__norank	p__Bacteroidetes	c__Sphingobacteriia	o__Sphingobacteriales	f__unclassified_o__Sphingobacteriales	g__unclassified_o__Sphingobacteriales	s__unclassified_o__Sphingobacteriales	OTU313	12	1	14	4	0	0	2	8	3	0	0	0	0	0	0	0	0	0	44
d__Bacteria	k__norank	p__Firmicutes	c__Clostridia	o__Clostridiales	f__Ruminococcaceae	g__norank_f__Ruminococcaceae	s__[Clostridium]_leptum_g__norank	OTU828	1	1	3	0	0	0	0	1	0	25	14	147	0	0	0	0	0	0	192
d__Bacteria	k__norank	p__Firmicutes	c__Clostridia	o__Clostridiales	f__Lachnospiraceae	g__Roseburia	s__uncultured_bacterium_g__Roseburia	OTU981	0	0	0	0	0	0	0	0	0	10	2	58	0	0	0	0	0	0	70
d__Bacteria	k__norank	p__Proteobacteria	c__Gammaproteobacteria	o__Legionellales	f__Legionellaceae	g__Legionella	s__unclassified_g__Legionella	OTU1478	0	0	0	0	0	0	0	0	0	0	0	0	3	2	1	11	7	10	34
d__Bacteria	k__norank	p__Proteobacteria	c__Deltaproteobacteria	o__Bdellovibrionales	f__Bdellovibrionaceae	g__Bdellovibrio	s__unclassified_g__Bdellovibrio	OTU1466	0	0	0	0	0	0	0	0	0	0	0	0	1	1	1	10	5	16	34
d__Bacteria	k__norank	p__Firmicutes	c__Clostridia	o__Clostridiales	f__Family_XI_o__Clostridiales	g__Ezakiella	s__[Bacteroides]_coagulans	OTU181	0	44	0	5	0	6	0	0	0	0	0	0	0	0	0	0	0	0	55
d__Bacteria	k__norank	p__Actinobacteria	c__Actinobacteria	o__Frankiales	f__Frankiaceae	g__Jatrophihabitans	s__unclassified_g__Jatrophihabitans	OTU1606	0	1	0	0	0	0	0	0	0	0	0	0	26	14	43	133	146	160	523
d__Bacteria	k__norank	p__Acidobacteria	c__Acidobacteria	o__Acidobacteriales	f__Acidobacteriaceae__Subgroup_1_	g__Terriglobus	s__uncultured_bacterium_g__Terriglobus	OTU1691	0	1	4	0	0	0	0	0	1	0	0	0	31	8	24	118	61	134	382
d__Bacteria	k__norank	p__Proteobacteria	c__Alphaproteobacteria	o__Sphingomonadales	f__Sphingomonadaceae	g__Novosphingobium	s__unclassified_g__Novosphingobium	OTU1801	0	0	8	0	0	0	0	0	0	21	0	1	33	17	42	82	79	68	351
d__Bacteria	k__norank	p__Proteobacteria	c__Alphaproteobacteria	o__Rhodospirillales	f__Acetobacteraceae	g__Roseococcus	s__uncultured_bacterium_g__Roseococcus	OTU1805	0	0	0	0	0	0	0	0	0	0	0	0	8	3	4	26	58	22	121
d__Bacteria	k__norank	p__unclassified_k__norank	c__unclassified_k__norank	o__unclassified_k__norank	f__unclassified_k__norank	g__unclassified_k__norank	s__unclassified_k__norank	OTU713	1	0	4	0	1	0	0	1	0	9	2	0	0	0	0	0	0	0	18
d__Bacteria	k__norank	p__Firmicutes	c__Clostridia	o__Clostridiales	f__Lachnospiraceae	g__unclassified_f__Lachnospiraceae	s__unclassified_f__Lachnospiraceae	OTU969	0	0	0	0	0	0	0	0	0	5	5	41	0	0	0	0	0	0	51
d__Bacteria	k__norank	p__Proteobacteria	c__Alphaproteobacteria	o__Rhodospirillales	f__Rhodospirillaceae	g__norank_f__Rhodospirillaceae	s__uncultured_eubacterium_WD229	OTU1368	0	0	1	0	0	0	0	0	0	0	0	0	145	111	235	279	282	154	1207
d__Bacteria	k__norank	p__Proteobacteria	c__Alphaproteobacteria	o__Rhodobacterales	f__Rhodobacteraceae	g__Paracoccus	s__unclassified_g__Paracoccus	OTU361	3	8	16	0	0	0	1	21	4	0	0	4	0	0	0	0	0	0	57
d__Bacteria	k__norank	p__Bacteroidetes	c__Sphingobacteriia	o__Sphingobacteriales	f__Sphingobacteriaceae	g__Mucilaginibacter	s__unclassified_g__Mucilaginibacter	OTU1865	0	0	0	0	0	0	0	0	0	0	0	0	27	3	6	77	62	118	293
d__Bacteria	k__norank	p__Proteobacteria	c__Alphaproteobacteria	o__Rhizobiales	f__Roseiarcaceae	g__Roseiarcus	s__uncultured_bacterium_g__Roseiarcus	OTU1770	0	0	0	0	0	0	0	0	0	0	0	0	6	1	2	36	30	37	112
d__Bacteria	k__norank	p__Actinobacteria	c__Actinobacteria	o__Propionibacteriales	f__Nocardioidaceae	g__unclassified_f__Nocardioidaceae	s__unclassified_f__Nocardioidaceae	OTU1610	0	0	1	0	0	0	0	0	0	0	1	3	2	2	0	21	61	14	105
d__Bacteria	k__norank	p__Proteobacteria	c__Alphaproteobacteria	o__Caulobacterales	f__Caulobacteraceae	g__norank_f__Caulobacteraceae	s__unclassified_g__norank_f__Caulobacteraceae	OTU1811	0	0	0	0	0	0	0	0	0	0	0	0	17	2	15	49	60	42	185
d__Bacteria	k__norank	p__unclassified_k__norank	c__unclassified_k__norank	o__unclassified_k__norank	f__unclassified_k__norank	g__unclassified_k__norank	s__unclassified_k__norank	OTU1098	0	0	1	0	1	0	0	0	1	1	13	19	0	0	0	0	0	0	36
d__Bacteria	k__norank	p__Verrucomicrobia	c__Verrucomicrobia_Incertae_Sedis	o__Unknown_Order_c__Verrucomicrobia_Incertae_Sedis	f__Unknown_Family_o__Unknown_Order_c__Verrucomicrobia_Incertae_Sedis	g__Candidatus_Methylacidiphilum	s__uncultured_bacterium_g__Candidatus_Methylacidiphilum	OTU1424	0	0	0	0	0	0	0	0	0	0	0	0	0	0	4	13	0	22	39
d__Bacteria	k__norank	p__Bacteroidetes	c__Sphingobacteriia	o__Sphingobacteriales	f__env.OPS_17	g__norank_f__env.OPS_17	s__unclassified_g__norank_f__env.OPS_17	OTU1345	0	0	0	0	0	0	0	0	0	0	0	0	6	4	32	49	47	52	190
d__Bacteria	k__norank	p__Actinobacteria	c__Actinobacteria	o__Micrococcales	f__Microbacteriaceae	g__Gryllotalpicola	s__unclassified_g__Gryllotalpicola	OTU1307	0	0	0	0	0	0	0	0	0	0	0	0	8	6	19	12	9	4	58
d__Bacteria	k__norank	p__Firmicutes	c__Clostridia	o__Clostridiales	f__Lachnospiraceae	g__unclassified_f__Lachnospiraceae	s__unclassified_f__Lachnospiraceae	OTU951	0	0	0	0	0	0	0	0	0	5	4	40	0	0	0	0	0	0	49
d__Bacteria	k__norank	p__Bacteroidetes	c__Sphingobacteriia	o__Sphingobacteriales	f__Chitinophagaceae	g__Chitinophaga	s__unclassified_g__Chitinophaga	OTU1339	0	0	0	0	0	0	0	0	0	0	0	0	3	2	1	24	8	25	63
d__Bacteria	k__norank	p__Proteobacteria	c__Deltaproteobacteria	o__Bdellovibrionales	f__Bacteriovoracaceae	g__Peredibacter	s__Bacteriovorax_sp._EPC3	OTU1417	0	0	0	0	0	0	0	0	0	0	0	0	0	0	0	8	12	9	29
d__Bacteria	k__norank	p__Proteobacteria	c__Alphaproteobacteria	o__Rhizobiales	f__Brucellaceae	g__unclassified_f__Brucellaceae	s__unclassified_f__Brucellaceae	OTU948	12	3	8	0	1	0	0	12	4	0	0	4	0	0	0	0	0	0	44
d__Bacteria	k__norank	p__Proteobacteria	c__Alphaproteobacteria	o__Rhizobiales	f__Methylobacteriaceae	g__norank_f__Methylobacteriaceae	s__unclassified_g__norank_f__Methylobacteriaceae	OTU1702	0	0	1	0	0	0	0	0	0	0	0	0	0	0	0	5	12	8	26
d__Bacteria	k__norank	p__Proteobacteria	c__Gammaproteobacteria	o__Alteromonadales	f__Shewanellaceae	g__Shewanella	s__unclassified_g__Shewanella	OTU1280	0	0	0	0	0	0	0	0	0	0	0	0	39	1588	33	21	16	0	1697
d__Bacteria	k__norank	p__Proteobacteria	c__Betaproteobacteria	o__Burkholderiales	f__Burkholderiaceae	g__Pandoraea	s__Pandoraea_pnomenusa	OTU126	2	3	32	1	2	0	3	5	1	33	1	0	81	44	27	33	23	55	346
d__Bacteria	k__norank	p__Firmicutes	c__Clostridia	o__Clostridiales	f__Lachnospiraceae	g__unclassified_f__Lachnospiraceae	s__unclassified_f__Lachnospiraceae	OTU799	0	0	0	0	0	0	0	0	0	5	2	14	0	0	0	0	0	0	21
d__Bacteria	k__norank	p__Bacteroidetes	c__Bacteroidia	o__Bacteroidales	f__Porphyromonadaceae	g__Odoribacter	s__Odoribacter_splanchnicus_DSM_20712	OTU519	0	0	0	0	0	0	0	0	0	7	6	15	0	0	0	0	1	0	29
d__Bacteria	k__norank	p__Firmicutes	c__Clostridia	o__Clostridiales	f__Ruminococcaceae	g__norank_f__Ruminococcaceae	s__[Clostridium]_leptum_g__norank	OTU1227	0	0	0	0	0	0	0	2	0	15	8	61	0	1	0	0	0	0	87
d__Bacteria	k__norank	p__Bacteroidetes	c__Bacteroidia	o__Bacteroidales	f__Bacteroidales_S24-7_group	g__norank_f__Bacteroidales_S24-7_group	s__uncultured_bacterium_g__norank_f__Bacteroidales_S24-7_group	OTU1153	0	0	0	0	0	0	0	0	0	8	11	17	0	0	0	0	0	0	36
d__Bacteria	k__norank	p__Actinobacteria	c__Actinobacteria	o__Micrococcales	f__Microbacteriaceae	g__Microbacterium	s__unclassified_g__Microbacterium	OTU1	29	55	49	11	5	15	3	52	27	0	0	2	3	2	6	2	0	0	261
d__Bacteria	k__norank	p__Proteobacteria	c__Betaproteobacteria	o__Nitrosomonadales	f__Nitrosomonadaceae	g__norank_f__Nitrosomonadaceae	s__uncultured_Uromyces_g__norank_f__Nitrosomonadaceae	OTU547	0	0	0	0	0	0	0	0	0	6	3	5	0	0	0	0	0	0	14
d__Bacteria	k__norank	p__Proteobacteria	c__Gammaproteobacteria	o__Xanthomonadales	f__Xanthomonadaceae	g__Dokdonella	s__unclassified_g__Dokdonella	OTU1439	0	2	3	0	0	0	0	1	0	1	0	0	60	40	40	97	217	141	602
d__Bacteria	k__norank	p__Bacteroidetes	c__Bacteroidia	o__Bacteroidales	f__Bacteroidales_S24-7_group	g__norank_f__Bacteroidales_S24-7_group	s__uncultured_organism_g__norank_f__Bacteroidales_S24-7_group	OTU1042	0	0	0	0	0	0	0	0	0	282	277	462	0	0	0	0	0	0	1021
d__Bacteria	k__norank	p__Bacteroidetes	c__Bacteroidia	o__Bacteroidales	f__Bacteroidaceae	g__Bacteroides	s__unclassified_g__Bacteroides	OTU300	1	0	3	0	0	0	0	3	0	98	65	342	0	0	0	0	34	0	546
d__Bacteria	k__norank	p__Proteobacteria	c__Alphaproteobacteria	o__Rhodospirillales	f__Rhodospirillaceae	g__unclassified_f__Rhodospirillaceae	s__unclassified_f__Rhodospirillaceae	OTU1371	0	0	0	0	0	0	0	0	0	0	0	0	14	6	14	14	28	11	87
d__Bacteria	k__norank	p__Proteobacteria	c__Gammaproteobacteria	o__Enterobacteriales	f__Enterobacteriaceae	g__Sodalis	s__uncultured_Yersinia_sp._g__Sodalis	OTU1459	1	17	37	0	0	0	2	3	2	0	0	0	1251	1766	1289	1048	691	779	6886
d__Bacteria	k__norank	p__Proteobacteria	c__Alphaproteobacteria	o__Caulobacterales	f__Caulobacteraceae	g__Caulobacter	s__Caulobacter_sp._g__Caulobacter	OTU1767	2	2	1	0	0	0	0	0	0	2	1	0	103	173	130	168	151	266	999
d__Bacteria	k__norank	p__Acidobacteria	c__Acidobacteria	o__Acidobacteriales	f__Acidobacteriaceae__Subgroup_1_	g__unclassified_f__Acidobacteriaceae__Subgroup_1_	s__unclassified_f__Acidobacteriaceae__Subgroup_1_	OTU1736	0	0	0	0	0	0	0	0	0	0	0	0	5	3	8	17	5	15	53
d__Bacteria	k__norank	p__Bacteroidetes	c__Sphingobacteriia	o__Sphingobacteriales	f__Chitinophagaceae	g__norank_f__Chitinophagaceae	s__unclassified_g__norank_f__Chitinophagaceae	OTU1827	0	0	0	0	0	0	0	0	0	0	0	0	5	2	0	41	21	83	152
d__Bacteria	k__norank	p__Bacteroidetes	c__Bacteroidia	o__Bacteroidales	f__Bacteroidales_S24-7_group	g__norank_f__Bacteroidales_S24-7_group	s__uncultured_Bacteroidales_bacterium_g__norank_f__Bacteroidales_S24-7_group	OTU1243	0	0	0	0	0	0	0	0	0	18	23	28	0	0	0	0	0	0	69
d__Bacteria	k__norank	p__Proteobacteria	c__Alphaproteobacteria	o__Rhodospirillales	f__Acetobacteraceae	g__Roseococcus	s__uncultured_bacterium_g__Roseococcus	OTU1803	0	0	0	0	0	0	1	0	0	0	1	0	11	3	14	19	24	33	106
d__Bacteria	k__norank	p__Proteobacteria	c__Alphaproteobacteria	o__Rhizobiales	f__Methylocystaceae	g__norank_f__Methylocystaceae	s__Methylopila_sp._73B	OTU190	5	11	21	2	0	1	0	10	4	0	0	0	3	1	4	4	20	13	99
d__Bacteria	k__norank	p__Proteobacteria	c__Deltaproteobacteria	o__Oligoflexales	f__Oligoflexaceae	g__norank_f__Oligoflexaceae	s__uncultured_bacterium_g__norank_f__Oligoflexaceae	OTU1453	0	0	0	0	0	0	0	0	0	0	0	0	4	0	0	13	24	12	53
d__Bacteria	k__norank	p__Firmicutes	c__Clostridia	o__Clostridiales	f__Lachnospiraceae	g__Blautia	s__Ruminococcus_sp._5_1_39BFAA	OTU947	0	0	1	0	0	0	0	4	1	24	13	35	0	0	0	0	6	0	84
d__Bacteria	k__norank	p__Firmicutes	c__Clostridia	o__Clostridiales	f__Family_XI_o__Clostridiales	g__Peptoniphilus	s__Peptoniphilus_coxii	OTU81	0	14	2	0	0	6	0	1	0	0	0	0	0	0	0	0	0	0	23
d__Bacteria	k__norank	p__Actinobacteria	c__Actinobacteria	o__Frankiales	f__unclassified_o__Frankiales	g__unclassified_o__Frankiales	s__unclassified_o__Frankiales	OTU1745	0	0	0	0	0	0	0	0	0	0	0	0	4	1	4	4	14	8	35
d__Bacteria	k__norank	p__Proteobacteria	c__Gammaproteobacteria	o__Xanthomonadales	f__Nevskiaceae	g__Nevskia	s__unclassified_g__Nevskia	OTU1290	0	0	1	0	0	0	0	3	0	0	0	0	7	3	5	11	24	4	58
d__Bacteria	k__norank	p__Actinobacteria	c__Actinobacteria	o__Streptomycetales	f__Streptomycetaceae	g__Streptacidiphilus	s__unclassified_g__Streptacidiphilus	OTU118	0	1	0	0	0	0	0	0	0	1	0	1	13	10	17	32	106	32	213
d__Bacteria	k__norank	p__Actinobacteria	c__Actinobacteria	o__Propionibacteriales	f__Nocardioidaceae	g__Nocardioides	s__unclassified_g__Nocardioides	OTU1653	0	0	1	0	3	0	0	0	0	0	0	0	36	42	90	128	324	113	737
d__Bacteria	k__norank	p__Verrucomicrobia	c__Spartobacteria	o__Chthoniobacterales	f__Xiphinematobacteraceae	g__Candidatus_Xiphinematobacter	s__uncultured_bacterium_g__Candidatus_Xiphinematobacter	OTU1677	0	0	0	0	0	0	0	0	0	0	0	0	15	15	30	76	7	124	267
d__Bacteria	k__norank	p__Bacteroidetes	c__Sphingobacteriia	o__Sphingobacteriales	f__Chitinophagaceae	g__norank_f__Chitinophagaceae	s__unclassified_g__norank_f__Chitinophagaceae	OTU1828	0	0	0	0	0	0	0	0	0	0	0	0	1	0	0	20	13	21	55
d__Bacteria	k__norank	p__Proteobacteria	c__Alphaproteobacteria	o__Rhodospirillales	f__Acetobacteraceae	g__Rubritepida	s__uncultured_bacterium_g__Rubritepida	OTU1812	0	0	0	0	0	0	0	0	0	0	0	0	2	0	3	5	20	8	38
d__Bacteria	k__norank	p__Actinobacteria	c__Actinobacteria	o__Corynebacteriales	f__Nocardiaceae	g__Gordonia	s__unclassified_g__Gordonia	OTU182	51	150	25	10	5	1	3	24	12	0	0	0	0	0	0	0	0	1	282
d__Bacteria	k__norank	p__Proteobacteria	c__Gammaproteobacteria	o__Legionellales	f__Coxiellaceae	g__Aquicella	s__unclassified_g__Aquicella	OTU1506	0	0	0	0	0	0	0	0	0	0	0	0	1	1	0	4	14	6	26
d__Bacteria	k__norank	p__Proteobacteria	c__Betaproteobacteria	o__Burkholderiales	f__Oxalobacteraceae	g__Herbaspirillum	s__Herbaspirillum_huttiense_subsp._huttiense_g__Herbaspirillum	OTU376	0	7	18	0	2	1	2	135	0	0	0	0	15	18	38	30	29	20	315
d__Bacteria	k__norank	p__Proteobacteria	c__Gammaproteobacteria	o__Xanthomonadales	f__Xanthomonadaceae	g__Pseudoxanthomonas	s__uncultured_bacterium_g__Pseudoxanthomonas	OTU1517	18	10	25	3	3	0	0	9	2	0	0	0	7	1	3	4	8	11	104
d__Bacteria	k__norank	p__Proteobacteria	c__Gammaproteobacteria	o__HTA4	f__norank_o__HTA4	g__norank_o__HTA4	s__uncultured_soil_bacterium_g__norank_o__HTA4	OTU1449	0	0	0	0	0	0	0	0	0	0	0	0	9	1	0	6	1	39	56
d__Bacteria	k__norank	p__Bacteroidetes	c__Bacteroidia	o__Bacteroidales	f__Bacteroidales_S24-7_group	g__norank_f__Bacteroidales_S24-7_group	s__uncultured_bacterium_g__norank_f__Bacteroidales_S24-7_group	OTU1152	0	0	0	0	0	0	0	0	0	5	3	56	0	0	0	0	0	0	64
d__Bacteria	k__norank	p__Bacteroidetes	c__Bacteroidia	o__Bacteroidales	f__Bacteroidaceae	g__Bacteroides	s__unclassified_g__Bacteroides	OTU1585	0	0	0	0	0	0	0	0	0	10	27	0	0	0	0	0	39	0	76
d__Bacteria	k__norank	p__Proteobacteria	c__Gammaproteobacteria	o__Xanthomonadales	f__Xanthomonadaceae	g__Dyella	s__unclassified_g__Dyella	OTU1458	0	0	0	0	0	0	0	0	0	1	0	0	159	107	169	286	572	168	1462
d__Bacteria	k__norank	p__Proteobacteria	c__Alphaproteobacteria	o__Rhizobiales	f__Rhizobiaceae	g__Rhizobium	s__unclassified_g__Rhizobium	OTU1775	4	8	3	0	1	2	1	8	1	0	2	1	78	46	86	284	249	432	1206
d__Bacteria	k__norank	p__Bacteroidetes	c__Bacteroidia	o__Bacteroidales	f__Bacteroidales_S24-7_group	g__norank_f__Bacteroidales_S24-7_group	s__unclassified_g__norank_f__Bacteroidales_S24-7_group	OTU762	0	0	0	0	0	0	0	0	0	32	23	36	0	0	0	0	0	0	91
d__Bacteria	k__norank	p__Proteobacteria	c__Alphaproteobacteria	o__Rhodospirillales	f__Rhodospirillaceae	g__norank_f__Rhodospirillaceae	s__unclassified_g__norank_f__Rhodospirillaceae	OTU1794	0	0	0	0	0	0	0	0	0	0	0	0	1	0	0	6	5	7	19
d__Bacteria	k__norank	p__unclassified_k__norank	c__unclassified_k__norank	o__unclassified_k__norank	f__unclassified_k__norank	g__unclassified_k__norank	s__unclassified_k__norank	OTU623	4	0	21	1	1	0	0	21	7	87	80	32	0	0	0	0	0	0	254
d__Bacteria	k__norank	p__Actinobacteria	c__Actinobacteria	o__Micrococcales	f__Micrococcaceae	g__unclassified_f__Micrococcaceae	s__unclassified_f__Micrococcaceae	OTU30	2	255	3	0	0	3	1	3	1	0	0	0	0	0	0	0	0	0	268
d__Bacteria	k__norank	p__Proteobacteria	c__Deltaproteobacteria	o__Desulfovibrionales	f__Desulfovibrionaceae	g__Desulfovibrio	s__uncultured_bacterium_g__Desulfovibrio	OTU554	4	0	0	0	2	0	0	0	0	4	5	3	0	0	0	0	0	0	18
d__Bacteria	k__norank	p__Actinobacteria	c__Actinobacteria	o__Propionibacteriales	f__Nocardioidaceae	g__Nocardioides	s__unclassified_g__Nocardioides	OTU1467	0	0	0	0	0	0	0	0	0	0	0	0	0	2	7	13	18	7	47
d__Bacteria	k__norank	p__Actinobacteria	c__Actinobacteria	o__Corynebacteriales	f__Nocardiaceae	g__Rhodococcus	s__Rhodococcus_erythropolis	OTU1604	8	7	3	0	3	0	0	5	2	0	0	0	0	0	0	10	18	7	63
d__Bacteria	k__norank	p__Proteobacteria	c__Alphaproteobacteria	o__Sphingomonadales	f__Sphingomonadaceae	g__Sphingomonas	s__unclassified_g__Sphingomonas	OTU1375	1	2	2	0	0	0	0	1	0	0	0	0	22	19	28	55	61	49	240
d__Bacteria	k__norank	p__Actinobacteria	c__Actinobacteria	o__Micrococcales	f__Cellulomonadaceae	g__unclassified_f__Cellulomonadaceae	s__unclassified_f__Cellulomonadaceae	OTU31	21	245	24	4	1	5	3	25	19	0	0	1	25	16	15	100	240	77	821
d__Bacteria	k__norank	p__Firmicutes	c__Clostridia	o__Clostridiales	f__Ruminococcaceae	g__Ruminococcaceae_UCG-002	s__uncultured_organism_g__Ruminococcaceae_UCG-002	OTU652	0	0	0	0	0	0	0	0	0	20	31	13	0	0	0	0	0	0	64
d__Bacteria	k__norank	p__Proteobacteria	c__Betaproteobacteria	o__Burkholderiales	f__Comamonadaceae	g__Delftia	s__uncultured_organism_g__Delftia	OTU427	14	13	239	1	1	1	0	25	10	1	2	1	152	77	87	303	267	256	1450
d__Bacteria	k__norank	p__unclassified_k__norank	c__unclassified_k__norank	o__unclassified_k__norank	f__unclassified_k__norank	g__unclassified_k__norank	s__unclassified_k__norank	OTU878	1	0	15	0	0	0	0	0	0	4	4	12	0	0	0	0	0	0	36
d__Bacteria	k__norank	p__Proteobacteria	c__Alphaproteobacteria	o__Rhizobiales	f__Xanthobacteraceae	g__Starkeya	s__unclassified_g__Starkeya	OTU233	4	4	13	0	0	1	0	7	0	0	0	0	2	3	2	7	22	12	77
d__Bacteria	k__norank	p__Proteobacteria	c__Betaproteobacteria	o__Burkholderiales	f__Comamonadaceae	g__Variovorax	s__Variovorax_soli	OTU255	6	15	21	0	0	0	3	6	1	1	4	0	60	43	43	208	208	169	788
d__Bacteria	k__norank	p__Firmicutes	c__Bacilli	o__Lactobacillales	f__Lactobacillaceae	g__Lactobacillus	s__Lactobacillus_iners_AB-1	OTU286	4	0	2	10	2	1	360	31	1944	0	0	0	0	0	0	0	0	0	2354
d__Bacteria	k__norank	p__Proteobacteria	c__Alphaproteobacteria	o__Sphingomonadales	f__Sphingomonadaceae	g__Sphingomonas	s__Sphingomonas_leidyi	OTU632	0	0	1	0	0	0	0	1	0	5	0	0	73	34	35	135	230	336	850
d__Bacteria	k__norank	p__Proteobacteria	c__Gammaproteobacteria	o__Xanthomonadales	f__Xanthomonadaceae	g__Luteibacter	s__Luteibacter_yeojuensis	OTU252	11	18	47	0	0	0	5	27	7	1	3	1	61	77	52	76	81	60	527
d__Bacteria	k__norank	p__unclassified_k__norank	c__unclassified_k__norank	o__unclassified_k__norank	f__unclassified_k__norank	g__unclassified_k__norank	s__unclassified_k__norank	OTU1151	2	0	35	2	1	0	2	9	2	31	13	28	0	0	0	0	0	0	125
d__Bacteria	k__norank	p__Proteobacteria	c__Alphaproteobacteria	o__Rhodospirillales	f__Rhodospirillaceae	g__Telmatospirillum	s__Telmatospirillum_siberiense	OTU1819	0	0	0	0	0	0	0	0	0	0	0	0	2	1	0	16	19	16	54
d__Bacteria	k__norank	p__Bacteroidetes	c__Sphingobacteriia	o__Sphingobacteriales	f__Sphingobacteriaceae	g__Mucilaginibacter	s__uncultured_Mucilaginibacter_sp.	OTU1850	0	0	0	0	0	0	0	0	0	0	0	0	6	0	2	36	39	60	143
d__Bacteria	k__norank	p__Proteobacteria	c__Gammaproteobacteria	o__Enterobacteriales	f__Enterobacteriaceae	g__unclassified_f__Enterobacteriaceae	s__unclassified_f__Enterobacteriaceae	OTU377	100	148	253	646	2182	21	48	696	51	145	132	2851	2987	4595	3438	506	171	751	19721
d__Bacteria	k__norank	p__Firmicutes	c__Bacilli	o__Lactobacillales	f__Streptococcaceae	g__Streptococcus	s__unclassified_g__Streptococcus	OTU830	0	0	1	0	0	0	1	2	0	5	0	14	0	0	0	0	0	0	23
d__Bacteria	k__norank	p__Proteobacteria	c__Gammaproteobacteria	o__Pseudomonadales	f__Moraxellaceae	g__Alkanindiges	s__uncultured_gamma_proteobacterium_g__Alkanindiges	OTU1293	0	0	0	0	0	0	0	0	0	1	0	1	3	4	4	28	14	7	62
d__Bacteria	k__norank	p__unclassified_k__norank	c__unclassified_k__norank	o__unclassified_k__norank	f__unclassified_k__norank	g__unclassified_k__norank	s__unclassified_k__norank	OTU898	0	0	5	0	0	0	0	0	1	0	4	4	0	0	0	0	0	0	14
d__Bacteria	k__norank	p__Actinobacteria	c__Actinobacteria	o__Micrococcales	f__Microbacteriaceae	g__unclassified_f__Microbacteriaceae	s__unclassified_f__Microbacteriaceae	OTU434	10	14	7	1	1	0	1	18	4	0	0	0	0	0	0	0	0	1	57
d__Bacteria	k__norank	p__Proteobacteria	c__Alphaproteobacteria	o__Rhizobiales	f__Xanthobacteraceae	g__unclassified_f__Xanthobacteraceae	s__unclassified_f__Xanthobacteraceae	OTU228	12	17	4	0	4	1	2	0	1	17	1	1	1	1	0	4	3	1	70
d__Bacteria	k__norank	p__Proteobacteria	c__Betaproteobacteria	o__Burkholderiales	f__Comamonadaceae	g__unclassified_f__Comamonadaceae	s__unclassified_f__Comamonadaceae	OTU1438	0	0	1	0	0	0	0	0	0	0	0	0	8	1	6	25	22	26	89
d__Bacteria	k__norank	p__Actinobacteria	c__Actinobacteria	o__Coriobacteriales	f__Coriobacteriaceae	g__unclassified_f__Coriobacteriaceae	s__unclassified_f__Coriobacteriaceae	OTU1022	0	0	0	0	0	0	0	0	0	15	8	20	0	0	0	0	0	0	43
d__Bacteria	k__norank	p__Acidobacteria	c__Acidobacteria	o__Acidobacteriales	f__Acidobacteriaceae__Subgroup_1_	g__Terriglobus	s__unclassified_g__Terriglobus	OTU1814	0	0	0	0	0	0	0	0	0	0	0	0	11	5	15	90	31	111	263
d__Bacteria	k__norank	p__Proteobacteria	c__Alphaproteobacteria	o__Sphingomonadales	f__Sphingomonadaceae	g__Sphingomonas	s__unclassified_g__Sphingomonas	OTU1369	1	3	4	0	0	0	0	0	1	0	0	0	50	41	90	123	154	97	564
d__Bacteria	k__norank	p__Proteobacteria	c__Gammaproteobacteria	o__Chromatiales	f__Chromatiaceae	g__Rheinheimera	s__uncultured_bacterium_g__Rheinheimera	OTU573	0	1	0	2	1	0	0	0	0	42	22	13	0	0	0	0	0	0	81
d__Bacteria	k__norank	p__Proteobacteria	c__Deltaproteobacteria	o__Oligoflexales	f__0319-6G20	g__norank_f__0319-6G20	s__uncultured_bacterium_g__norank_f__0319-6G20	OTU1359	0	0	0	0	0	0	0	0	0	0	0	0	1	0	17	8	11	4	41
d__Bacteria	k__norank	p__Proteobacteria	c__Alphaproteobacteria	o__Sphingomonadales	f__Sphingomonadaceae	g__Sphingomonas	s__unclassified_g__Sphingomonas	OTU1810	4	21	32	2	0	2	2	20	3	18	6	12	252	217	385	698	1176	785	3635
d__Bacteria	k__norank	p__Proteobacteria	c__Alphaproteobacteria	o__Rhodospirillales	f__Rhodospirillaceae	g__norank_f__Rhodospirillaceae	s__uncultured_bacterium_g__norank_f__Rhodospirillaceae	OTU1712	0	0	0	0	0	0	0	0	0	5	0	0	0	1	0	5	5	6	22
d__Bacteria	k__norank	p__Bacteroidetes	c__Bacteroidia	o__Bacteroidales	f__Prevotellaceae	g__Prevotella	s__Prevotella_bivia	OTU310	0	5	20	0	0	1	0	15	0	0	0	0	0	0	0	0	0	0	41
d__Bacteria	k__norank	p__Proteobacteria	c__Alphaproteobacteria	o__Rhizobiales	f__BCf3-20	g__norank_f__BCf3-20	s__uncultured_bacterium_g__norank_f__BCf3-20	OTU1806	0	0	0	0	0	0	0	6	0	18	1	1	18	3	8	57	72	121	305
d__Bacteria	k__norank	p__Firmicutes	c__Clostridia	o__Clostridiales	f__Ruminococcaceae	g__Ruminiclostridium_9	s__unclassified_g__Ruminiclostridium_9	OTU1200	0	0	0	0	0	0	0	0	0	9	5	12	0	0	0	0	0	0	26
d__Bacteria	k__norank	p__Proteobacteria	c__Alphaproteobacteria	o__Caulobacterales	f__Caulobacteraceae	g__Phenylobacterium	s__unclassified_g__Phenylobacterium	OTU1867	0	0	0	0	0	0	0	1	0	0	0	0	22	15	38	70	106	82	334
d__Bacteria	k__norank	p__Proteobacteria	c__Alphaproteobacteria	o__Rhodospirillales	f__Rhodospirillaceae	g__Thalassospira	s__unclassified_g__Thalassospira	OTU323	5	6	18	0	0	0	1	7	2	0	0	0	0	0	0	0	0	0	39
d__Bacteria	k__norank	p__Firmicutes	c__Clostridia	o__Halanaerobiales	f__ODP1230B8.23	g__norank_f__ODP1230B8.23	s__uncultured_forest_soil_bacterium_g__norank_f__ODP1230B8.23	OTU1704	0	0	0	0	0	0	0	0	0	0	0	0	3	1	1	16	11	16	48
d__Bacteria	k__norank	p__Cyanobacteria	c__Cyanobacteria	o__norank_c__Cyanobacteria	f__norank_c__Cyanobacteria	g__norank_c__Cyanobacteria	s__unclassified_g__norank_c__Cyanobacteria	OTU1125	6	6	21	2	5	1	3	1	5	7	2	3	0	0	1	0	0	0	63
d__Bacteria	k__norank	p__Proteobacteria	c__Alphaproteobacteria	o__Rhizobiales	f__B142	g__norank_f__B142	s__uncultured_bacterium_g__norank_f__B142	OTU212	6	0	0	0	1	0	0	0	0	0	0	0	3	1	0	5	8	0	24
d__Bacteria	k__norank	p__Bacteroidetes	c__Sphingobacteriia	o__Sphingobacteriales	f__Chitinophagaceae	g__norank_f__Chitinophagaceae	s__unclassified_g__norank_f__Chitinophagaceae	OTU1838	0	0	1	0	0	0	0	0	0	0	0	0	8	4	3	31	9	22	78
d__Bacteria	k__norank	p__Bacteroidetes	c__Bacteroidia	o__Bacteroidales	f__Bacteroidales_S24-7_group	g__norank_f__Bacteroidales_S24-7_group	s__uncultured_Bacteroidales_bacterium_g__norank_f__Bacteroidales_S24-7_group	OTU1258	0	0	0	0	0	0	0	0	0	53	52	76	0	0	0	0	0	0	181
d__Bacteria	k__norank	p__Bacteroidetes	c__Bacteroidia	o__Bacteroidales	f__Bacteroidales_S24-7_group	g__norank_f__Bacteroidales_S24-7_group	s__uncultured_bacterium_g__norank_f__Bacteroidales_S24-7_group	OTU1132	0	0	0	0	0	0	0	0	0	31	24	559	0	0	0	0	0	1	615
d__Bacteria	k__norank	p__Bacteroidetes	c__Bacteroidia	o__Bacteroidales	f__Bacteroidales_S24-7_group	g__norank_f__Bacteroidales_S24-7_group	s__uncultured_bacterium_g__norank_f__Bacteroidales_S24-7_group	OTU1063	0	0	0	0	0	0	0	0	0	7	6	4	0	0	0	0	0	0	17
d__Bacteria	k__norank	p__Bacteroidetes	c__Bacteroidia	o__Bacteroidales	f__Bacteroidales_S24-7_group	g__norank_f__Bacteroidales_S24-7_group	s__uncultured_bacterium_g__norank_f__Bacteroidales_S24-7_group	OTU1090	0	0	0	0	0	0	0	0	0	6	7	6	0	0	0	0	0	0	19
d__Bacteria	k__norank	p__Saccharibacteria	c__norank_p__Saccharibacteria	o__norank_p__Saccharibacteria	f__norank_p__Saccharibacteria	g__norank_p__Saccharibacteria	s__unclassified_g__norank_p__Saccharibacteria	OTU1559	0	0	0	0	0	0	0	0	0	0	0	0	0	0	0	13	14	15	42
d__Bacteria	k__norank	p__Nitrospirae	c__Nitrospira	o__norank_c__Nitrospira	f__norank_c__Nitrospira	g__Nitrospira	s__unclassified_g__Nitrospira	OTU905	0	0	0	0	0	0	0	0	0	7	3	6	0	0	0	0	0	0	16
d__Bacteria	k__norank	p__unclassified_k__norank	c__unclassified_k__norank	o__unclassified_k__norank	f__unclassified_k__norank	g__unclassified_k__norank	s__unclassified_k__norank	OTU507	0	0	4	0	0	0	0	0	0	653	133	176	0	0	0	0	0	0	966
d__Bacteria	k__norank	p__Proteobacteria	c__Gammaproteobacteria	o__Enterobacteriales	f__Enterobacteriaceae	g__Erwinia	s__unclassified_g__Erwinia	OTU250	20	55	25	0	2	13	0	5	3	0	0	0	0	0	1	0	0	1	125
d__Bacteria	k__norank	p__Proteobacteria	c__Betaproteobacteria	o__Burkholderiales	f__Oxalobacteraceae	g__Duganella	s__uncultured_bacterium_g__Duganella	OTU1405	0	0	0	0	0	0	0	0	0	0	0	0	9	18	35	4	0	4	70
d__Bacteria	k__norank	p__Proteobacteria	c__Alphaproteobacteria	o__unclassified_c__Alphaproteobacteria	f__unclassified_c__Alphaproteobacteria	g__unclassified_c__Alphaproteobacteria	s__unclassified_c__Alphaproteobacteria	OTU1773	0	0	0	0	0	0	0	0	0	0	0	0	13	3	3	40	54	37	150
d__Bacteria	k__norank	p__Saccharibacteria	c__norank_p__Saccharibacteria	o__norank_p__Saccharibacteria	f__norank_p__Saccharibacteria	g__norank_p__Saccharibacteria	s__unclassified_g__norank_p__Saccharibacteria	OTU1769	0	0	0	0	0	0	0	0	0	0	0	0	0	0	3	20	23	26	72
d__Bacteria	k__norank	p__Firmicutes	c__Clostridia	o__Clostridiales	f__Family_XI_o__Clostridiales	g__Peptoniphilus	s__uncultured_organism_g__Peptoniphilus	OTU68	4	30	0	0	0	3	0	36	0	1	1	1	0	0	0	0	0	0	76
d__Bacteria	k__norank	p__Proteobacteria	c__Alphaproteobacteria	o__Rhizobiales	f__Xanthobacteraceae	g__Pseudolabrys	s__unclassified_g__Pseudolabrys	OTU1685	0	0	0	0	0	0	0	0	0	29	0	1	19	9	19	78	95	105	355
d__Bacteria	k__norank	p__Saccharibacteria	c__norank_p__Saccharibacteria	o__norank_p__Saccharibacteria	f__norank_p__Saccharibacteria	g__norank_p__Saccharibacteria	s__unclassified_g__norank_p__Saccharibacteria	OTU1772	0	0	0	0	0	0	0	0	0	0	0	0	0	1	2	16	21	15	55
d__Bacteria	k__norank	p__Actinobacteria	c__Actinobacteria	o__Propionibacteriales	f__Nocardioidaceae	g__Nocardioides	s__unclassified_g__Nocardioides	OTU495	0	0	0	0	0	0	0	1	0	3	1	1	64	41	155	130	170	75	641
d__Bacteria	k__norank	p__Proteobacteria	c__Gammaproteobacteria	o__Xanthomonadales	f__Xanthomonadaceae	g__Luteimonas	s__unclassified_g__Luteimonas	OTU575	0	0	0	0	0	0	0	0	0	15	0	1	1	1	0	6	8	6	38
d__Bacteria	k__norank	p__Proteobacteria	c__Alphaproteobacteria	o__Rhizobiales	f__Bradyrhizobiaceae	g__Bradyrhizobium	s__Bradyrhizobium_elkanii	OTU1766	7	26	33	2	0	2	1	7	6	61	4	7	108	66	90	390	356	467	1633
d__Bacteria	k__norank	p__Bacteroidetes	c__Bacteroidia	o__Bacteroidales	f__Rikenellaceae	g__Alistipes	s__unclassified_g__Alistipes	OTU744	4	0	0	0	0	0	0	0	0	46	23	9	0	0	0	0	2	0	84
d__Bacteria	k__norank	p__Proteobacteria	c__Gammaproteobacteria	o__Xanthomonadales	f__Nevskiaceae	g__Hydrocarboniphaga	s__uncultured_bacterium_g__Hydrocarboniphaga	OTU1100	0	0	0	0	0	0	0	0	0	5	5	2	0	0	0	0	0	0	12
d__Bacteria	k__norank	p__Firmicutes	c__Clostridia	o__Clostridiales	f__Ruminococcaceae	g__Subdoligranulum	s__unclassified_g__Subdoligranulum	OTU952	0	0	0	0	0	0	0	1	0	6	3	16	0	0	0	0	0	0	26
d__Bacteria	k__norank	p__Actinobacteria	c__Actinobacteria	o__Streptomycetales	f__Streptomycetaceae	g__Streptomyces	s__unclassified_g__Streptomyces	OTU920	0	0	0	0	0	0	0	1	0	186	13	17	1	0	0	0	2	0	220
d__Bacteria	k__norank	p__Cyanobacteria	c__Cyanobacteria	o__norank_c__Cyanobacteria	f__norank_c__Cyanobacteria	g__norank_c__Cyanobacteria	s__uncultured_Halanaerobiaceae_bacterium_g__norank	OTU1468	0	0	0	0	0	0	0	0	0	0	0	0	2	1	2	17	5	23	50
d__Bacteria	k__norank	p__Proteobacteria	c__Alphaproteobacteria	o__Rhizobiales	f__Hyphomicrobiaceae	g__Devosia	s__unclassified_g__Devosia	OTU938	0	0	0	0	0	0	0	0	0	12	6	3	0	0	0	0	0	0	21
d__Bacteria	k__norank	p__Proteobacteria	c__Betaproteobacteria	o__Burkholderiales	f__Comamonadaceae	g__unclassified_f__Comamonadaceae	s__unclassified_f__Comamonadaceae	OTU370	0	0	0	0	0	0	0	0	0	0	0	0	7	0	2	15	24	26	74
d__Bacteria	k__norank	p__Verrucomicrobia	c__Verrucomicrobia_Incertae_Sedis	o__Unknown_Order_c__Verrucomicrobia_Incertae_Sedis	f__Unknown_Family_o__Unknown_Order_c__Verrucomicrobia_Incertae_Sedis	g__Candidatus_Methylacidiphilum	s__uncultured_bacterium_g__Candidatus_Methylacidiphilum	OTU1444	0	0	0	0	0	0	0	0	0	0	0	0	2	0	8	7	0	17	34
d__Bacteria	k__norank	p__Proteobacteria	c__Alphaproteobacteria	o__Sphingomonadales	f__Sphingomonadaceae	g__Sphingomonas	s__uncultured_Sphingomonadaceae_bacterium_g__Sphingomonas	OTU187	0	12	0	1	0	1	0	0	0	10	2	1	0	0	2	4	22	1	56
d__Bacteria	k__norank	p__Verrucomicrobia	c__Verrucomicrobiae	o__Verrucomicrobiales	f__Verrucomicrobiaceae	g__unclassified_f__Verrucomicrobiaceae	s__unclassified_f__Verrucomicrobiaceae	OTU1448	0	0	0	0	0	0	0	0	0	0	0	0	6	2	1	27	14	43	93
d__Bacteria	k__norank	p__Proteobacteria	c__Gammaproteobacteria	o__Enterobacteriales	f__Enterobacteriaceae	g__unclassified_f__Enterobacteriaceae	s__unclassified_f__Enterobacteriaceae	OTU1734	33	8	10	0	6	0	3	11	1	0	1	0	18	5	11	3	6	9	125
d__Bacteria	k__norank	p__Firmicutes	c__Clostridia	o__Clostridiales	f__Lachnospiraceae	g__Roseburia	s__Roseburia_faecis	OTU346	9	0	0	0	0	0	0	49	0	23	161	118	0	0	0	0	15	0	375
d__Bacteria	k__norank	p__Actinobacteria	c__Actinobacteria	o__Corynebacteriales	f__Nocardiaceae	g__unclassified_f__Nocardiaceae	s__unclassified_f__Nocardiaceae	OTU87	12	59	28	4	4	7	3	5	4	0	0	0	6	1	5	61	47	54	300
d__Bacteria	k__norank	p__Proteobacteria	c__Gammaproteobacteria	o__Xanthomonadales	f__Xanthomonadales_Incertae_Sedis	g__Acidibacter	s__unclassified_g__Acidibacter	OTU1391	0	0	0	0	0	0	0	0	0	0	0	0	4	0	1	5	8	8	26
d__Bacteria	k__norank	p__Bacteroidetes	c__Bacteroidia	o__Bacteroidales	f__Porphyromonadaceae	g__Porphyromonas	s__unclassified_g__Porphyromonas	OTU238	0	36	2	4	0	6	0	0	0	0	0	0	0	0	0	0	0	0	48
d__Bacteria	k__norank	p__Firmicutes	c__Clostridia	o__Clostridiales	f__Ruminococcaceae	g__Ruminococcaceae_UCG-002	s__uncultured_bacterium_g__Ruminococcaceae_UCG-002	OTU998	5	0	0	0	3	0	0	4	0	17	0	30	0	0	0	0	0	0	59
d__Bacteria	k__norank	p__Proteobacteria	c__Gammaproteobacteria	o__Enterobacteriales	f__Enterobacteriaceae	g__unclassified_f__Enterobacteriaceae	s__unclassified_f__Enterobacteriaceae	OTU1283	2	2	0	1	0	0	1	0	0	0	1	0	46	5	26	2	1	0	87
d__Bacteria	k__norank	p__Proteobacteria	c__Alphaproteobacteria	o__Caulobacterales	f__Caulobacteraceae	g__Brevundimonas	s__unclassified_g__Brevundimonas	OTU1790	6	10	25	2	0	1	1	14	7	2	5	2	3	1	1	19	6	22	127
d__Bacteria	k__norank	p__Actinobacteria	c__Actinobacteria	o__Solirubrobacterales	f__unclassified_o__Solirubrobacterales	g__unclassified_o__Solirubrobacterales	s__unclassified_o__Solirubrobacterales	OTU1422	0	0	0	0	0	0	0	0	0	0	0	0	7	1	2	27	73	22	132
d__Bacteria	k__norank	p__unclassified_k__norank	c__unclassified_k__norank	o__unclassified_k__norank	f__unclassified_k__norank	g__unclassified_k__norank	s__unclassified_k__norank	OTU1120	0	0	5	0	0	0	0	1	0	5	6	10	0	0	0	0	0	0	27
d__Bacteria	k__norank	p__Firmicutes	c__Clostridia	o__Clostridiales	f__Lachnospiraceae	g__Lachnoclostridium	s__Clostridium_sp._KNHs205	OTU1516	1	1	1	0	1	0	0	1	0	0	0	0	16	11	6	80	79	86	283
d__Bacteria	k__norank	p__unclassified_k__norank	c__unclassified_k__norank	o__unclassified_k__norank	f__unclassified_k__norank	g__unclassified_k__norank	s__unclassified_k__norank	OTU691	6	0	96	1	4	2	1	6	9	80	221	10	0	0	0	0	0	0	436
d__Bacteria	k__norank	p__Proteobacteria	c__Alphaproteobacteria	o__Caulobacterales	f__Caulobacteraceae	g__norank_f__Caulobacteraceae	s__uncultured_bacterium_g__norank_f__Caulobacteraceae	OTU1729	0	0	0	0	0	0	0	0	0	0	0	0	6	4	3	18	36	23	90
d__Bacteria	k__norank	p__Bacteroidetes	c__Bacteroidia	o__Bacteroidales	f__Rikenellaceae	g__Alistipes	s__gut_metagenome_g__Alistipes	OTU754	0	0	0	0	0	0	0	0	0	5	2	31	0	0	0	0	0	0	38
d__Bacteria	k__norank	p__Proteobacteria	c__Betaproteobacteria	o__Neisseriales	f__Neisseriaceae	g__Amantichitinum	s__Amantichitinum_ursilacus	OTU1462	0	1	0	0	0	0	0	0	0	0	0	0	13	7	7	20	19	14	81
d__Bacteria	k__norank	p__Proteobacteria	c__Alphaproteobacteria	o__Rhizobiales	f__Phyllobacteriaceae	g__Mesorhizobium	s__Mesorhizobium_amorphae	OTU276	5	5	9	0	0	0	1	51	7	0	0	0	12	5	7	53	45	81	281
d__Bacteria	k__norank	p__Actinobacteria	c__Actinobacteria	o__Corynebacteriales	f__Corynebacteriaceae	g__Corynebacterium_1	s__Corynebacterium_amycolatum	OTU77	0	35	0	0	0	7	1	1	1	7	0	3	0	0	0	0	0	0	55
d__Bacteria	k__norank	p__Bacteroidetes	c__Sphingobacteriia	o__Sphingobacteriales	f__Chitinophagaceae	g__Arachidicoccus	s__unclassified_g__Arachidicoccus	OTU215	15	8	18	1	0	0	2	6	3	0	0	0	2	3	7	12	3	12	92
d__Bacteria	k__norank	p__Bacteroidetes	c__Sphingobacteriia	o__Sphingobacteriales	f__Chitinophagaceae	g__norank_f__Chitinophagaceae	s__unclassified_g__norank_f__Chitinophagaceae	OTU1334	0	0	0	0	0	0	0	0	0	0	0	0	1	0	3	12	4	5	25
d__Bacteria	k__norank	p__Bacteroidetes	c__Sphingobacteriia	o__Sphingobacteriales	f__Chitinophagaceae	g__Ferruginibacter	s__uncultured_Bacteroidetes_bacterium_g__Ferruginibacter	OTU1849	0	0	0	0	0	0	0	0	0	0	0	0	4	1	3	26	15	61	110
d__Bacteria	k__norank	p__Bacteroidetes	c__Sphingobacteriia	o__Sphingobacteriales	f__Chitinophagaceae	g__unclassified_f__Chitinophagaceae	s__unclassified_f__Chitinophagaceae	OTU1354	11	22	39	1	0	0	4	21	4	0	0	0	51	81	83	25	10	15	367
d__Bacteria	k__norank	p__Actinobacteria	c__Actinobacteria	o__Propionibacteriales	f__Nocardioidaceae	g__Nocardioides	s__unclassified_g__Nocardioides	OTU1608	0	1	0	0	0	0	0	0	0	0	0	0	1	1	7	49	56	28	143
d__Bacteria	k__norank	p__Firmicutes	c__Clostridia	o__Clostridiales	f__Peptostreptococcaceae	g__[Eubacterium]_yurii_group	s__uncultured_bacterium_g__[Eubacterium]_yurii_group	OTU66	0	42	1	0	0	6	0	5	0	0	0	0	0	0	0	0	0	0	54
d__Bacteria	k__norank	p__Proteobacteria	c__Alphaproteobacteria	o__Rhizobiales	f__Methylobacteriaceae	g__Methylobacterium	s__Methylobacterium_fujisawaense	OTU221	1	4	4	2	0	1	0	5	1	0	5	2	1	0	0	2	5	2	35
d__Bacteria	k__norank	p__Actinobacteria	c__Actinobacteria	o__Coriobacteriales	f__Coriobacteriaceae	g__Collinsella	s__Collinsella_aerofaciens	OTU1081	0	0	0	0	0	0	0	6	0	23	0	3	0	0	0	0	0	0	32
d__Bacteria	k__norank	p__Proteobacteria	c__Alphaproteobacteria	o__Rhizobiales	f__Xanthobacteraceae	g__Xanthobacter	s__unclassified_g__Xanthobacter	OTU1789	0	5	3	0	0	0	0	4	5	0	0	9	6	3	7	1	7	9	59
d__Bacteria	k__norank	p__Proteobacteria	c__Epsilonproteobacteria	o__Campylobacterales	f__Helicobacteraceae	g__Helicobacter	s__unclassified_g__Helicobacter	OTU977	0	0	0	0	0	0	0	0	0	9	5	81	0	0	0	0	0	0	95
d__Bacteria	k__norank	p__Proteobacteria	c__Alphaproteobacteria	o__Caulobacterales	f__Caulobacteraceae	g__Brevundimonas	s__unclassified_g__Brevundimonas	OTU911	1	9	17	1	1	0	0	13	2	16	2	8	3	1	0	0	0	1	75
d__Bacteria	k__norank	p__Bacteroidetes	c__Sphingobacteriia	o__Sphingobacteriales	f__Chitinophagaceae	g__Sediminibacterium	s__unclassified_g__Sediminibacterium	OTU1860	0	0	0	0	0	0	0	0	0	0	0	0	62	21	35	680	211	1041	2050
d__Bacteria	k__norank	p__Firmicutes	c__Bacilli	o__Lactobacillales	f__Lactobacillaceae	g__Lactobacillus	s__unclassified_g__Lactobacillus	OTU808	11	44	71	1076	11	8	31	94	34	16	10	187	0	0	0	2	0	1	1596
d__Bacteria	k__norank	p__Proteobacteria	c__Betaproteobacteria	o__Burkholderiales	f__Alcaligenaceae	g__Alcaligenes	s__Alcaligenes_faecalis_g__Alcaligenes	OTU566	1	0	0	0	0	0	0	0	1	678	124	1	0	0	0	0	0	0	805
d__Bacteria	k__norank	p__Proteobacteria	c__Betaproteobacteria	o__Burkholderiales	f__Comamonadaceae	g__Variovorax	s__unclassified_g__Variovorax	OTU239	0	1	0	0	0	0	0	2	0	0	0	0	12	28	20	22	10	12	107
d__Bacteria	k__norank	p__Acidobacteria	c__Acidobacteria	o__Acidobacteriales	f__Acidobacteriaceae__Subgroup_1_	g__Granulicella	s__unclassified_g__Granulicella	OTU1330	0	0	0	0	0	0	0	0	0	4	0	1	32	25	60	93	46	117	378
d__Bacteria	k__norank	p__Proteobacteria	c__Gammaproteobacteria	o__Pseudomonadales	f__Pseudomonadaceae	g__Pseudomonas	s__unclassified_g__Pseudomonas	OTU27	16	14	2730	8	2	0	8	68	9	79	13	16	83	43	34	135	217	203	3678
d__Bacteria	k__norank	p__Actinobacteria	c__Actinobacteria	o__Corynebacteriales	f__Corynebacteriaceae	g__Corynebacterium_1	s__unclassified_g__Corynebacterium_1	OTU266	273	44	129	0	20	2	15	35	10	0	0	0	0	0	0	0	0	0	528
d__Bacteria	k__norank	p__Proteobacteria	c__Betaproteobacteria	o__Burkholderiales	f__Oxalobacteraceae	g__Massilia	s__unclassified_g__Massilia	OTU1518	1	4	12	0	0	0	1	10	2	0	0	0	7	9	6	8	13	11	84
d__Bacteria	k__norank	p__Firmicutes	c__Clostridia	o__Clostridiales	f__Family_XI_o__Clostridiales	g__Anaerococcus	s__Anaerococcus_sp._PH9	OTU54	4	32	1	1	1	2	4	33	1	0	0	0	0	0	0	0	0	0	79
d__Bacteria	k__norank	p__Proteobacteria	c__Alphaproteobacteria	o__Rhodospirillales	f__Acetobacteraceae	g__norank_f__Acetobacteraceae	s__unclassified_g__norank_f__Acetobacteraceae	OTU1791	0	0	0	0	0	0	0	0	0	0	0	0	26	14	14	78	70	55	257
d__Bacteria	k__norank	p__Proteobacteria	c__Alphaproteobacteria	o__Rhodospirillales	f__Rhodospirillaceae	g__Azospirillum	s__uncultured_bacterium_g__Azospirillum	OTU1324	0	2	4	0	0	0	1	5	0	1	1	0	61	120	55	40	29	36	355
d__Bacteria	k__norank	p__Proteobacteria	c__Betaproteobacteria	o__Burkholderiales	f__Burkholderiaceae	g__Burkholderia-Paraburkholderia	s__Burkholderia_cepacia_g__Burkholderia-Paraburkholderia	OTU925	18	35	59	15	4	1	6	155	11	4	910	22	212	281	235	286	354	270	2878
d__Bacteria	k__norank	p__Proteobacteria	c__Alphaproteobacteria	o__Rhodospirillales	f__Rhodospirillaceae	g__Nitrospirillum	s__Nitrospirillum_amazonense	OTU1378	0	0	0	0	0	0	0	0	0	0	0	0	63	117	48	38	53	91	410
d__Bacteria	k__norank	p__unclassified_k__norank	c__unclassified_k__norank	o__unclassified_k__norank	f__unclassified_k__norank	g__unclassified_k__norank	s__unclassified_k__norank	OTU204	1	0	13	0	1	0	0	1	2	12	23	30	0	0	0	0	0	0	83
d__Bacteria	k__norank	p__unclassified_k__norank	c__unclassified_k__norank	o__unclassified_k__norank	f__unclassified_k__norank	g__unclassified_k__norank	s__unclassified_k__norank	OTU1057	1	0	17	2	1	0	0	4	6	3	2	15	0	0	0	0	0	0	51
d__Bacteria	k__norank	p__Proteobacteria	c__Alphaproteobacteria	o__Rhodospirillales	f__Acetobacteraceae	g__norank_f__Acetobacteraceae	s__unclassified_g__norank_f__Acetobacteraceae	OTU1744	0	1	0	0	0	0	0	0	1	0	0	0	8	5	4	34	48	36	137
d__Bacteria	k__norank	p__Firmicutes	c__Clostridia	o__Clostridiales	f__Lachnospiraceae	g__unclassified_f__Lachnospiraceae	s__unclassified_f__Lachnospiraceae	OTU936	0	0	0	0	0	0	0	0	0	4	4	13	0	0	0	0	0	0	21
d__Bacteria	k__norank	p__Firmicutes	c__Bacilli	o__Bacillales	f__Staphylococcaceae	g__Staphylococcus	s__Staphylococcus_epidermidis_g__Staphylococcus	OTU988	0	66	4	21	5	63	4	6	1	51	6	39	1	12	0	0	0	0	279
d__Bacteria	k__norank	p__Firmicutes	c__Clostridia	o__Clostridiales	f__Lachnospiraceae	g__[Ruminococcus]_torques_group	s__uncultured_Clostridiales_bacterium_g__[Ruminococcus]_torques_group	OTU283	4	6	10	0	0	0	1	21	3	2	2	1	0	0	0	0	0	0	50
d__Bacteria	k__norank	p__Firmicutes	c__Clostridia	o__Clostridiales	f__Ruminococcaceae	g__[Eubacterium]_coprostanoligenes_group	s__unclassified_g__[Eubacterium]_coprostanoligenes_group	OTU477	0	0	0	0	0	0	0	0	0	88	10	2	0	0	0	0	0	0	100
d__Bacteria	k__norank	p__Firmicutes	c__Clostridia	o__Clostridiales	f__Ruminococcaceae	g__Subdoligranulum	s__uncultured_bacterium_g__Subdoligranulum	OTU922	0	0	0	0	0	0	0	0	1	7	7	16	0	0	0	0	0	0	31
d__Bacteria	k__norank	p__Bacteroidetes	c__Bacteroidia	o__Bacteroidales	f__Bacteroidaceae	g__Bacteroides	s__Bacteroides_massiliensis	OTU795	0	0	0	0	0	0	0	0	0	10	5	4	0	1	0	0	0	0	20
d__Bacteria	k__norank	p__Proteobacteria	c__Betaproteobacteria	o__Burkholderiales	f__Comamonadaceae	g__Comamonas	s__Comamonas_testosteroni_g__Comamonas	OTU436	15	2	7	0	1	0	1	7	0	0	0	0	0	0	1	0	0	0	34
d__Bacteria	k__norank	p__Bacteroidetes	c__Bacteroidia	o__Bacteroidales	f__Porphyromonadaceae	g__Barnesiella	s__unclassified_g__Barnesiella	OTU614	0	0	0	0	0	0	0	0	0	16	16	7	0	0	0	0	1	0	40
d__Bacteria	k__norank	p__Bacteroidetes	c__Sphingobacteriia	o__Sphingobacteriales	f__Chitinophagaceae	g__norank_f__Chitinophagaceae	s__unclassified_g__norank_f__Chitinophagaceae	OTU1494	0	0	0	0	0	0	0	0	0	0	0	0	5	4	8	44	27	74	162
d__Bacteria	k__norank	p__Proteobacteria	c__Deltaproteobacteria	o__Myxococcales	f__Haliangiaceae	g__Haliangium	s__uncultured_Nannocystineae_bacterium_g__Haliangium	OTU1611	0	0	0	0	0	0	0	0	0	0	0	0	7	3	0	22	35	9	76
d__Bacteria	k__norank	p__Proteobacteria	c__Gammaproteobacteria	o__Pseudomonadales	f__Pseudomonadaceae	g__Pseudomonas	s__unclassified_g__Pseudomonas	OTU438	14	11	27	11	6	1	1	28	1	2	4	9	398	898	415	547	516	550	3439
d__Bacteria	k__norank	p__Proteobacteria	c__Deltaproteobacteria	o__Desulfovibrionales	f__Desulfovibrionaceae	g__Bilophila	s__Bilophila_wadsworthia	OTU675	0	0	0	0	0	0	0	0	0	4	4	3	0	0	0	0	0	0	11
d__Bacteria	k__norank	p__Bacteroidetes	c__Sphingobacteriia	o__Sphingobacteriales	f__Chitinophagaceae	g__unclassified_f__Chitinophagaceae	s__unclassified_f__Chitinophagaceae	OTU1273	0	0	0	0	0	0	0	0	0	0	0	0	4	1	6	22	1	16	50
d__Bacteria	k__norank	p__Proteobacteria	c__Alphaproteobacteria	o__Rhizobiales	f__Rhizobiales_Incertae_Sedis	g__Rhizomicrobium	s__uncultured_bacterium_g__Rhizomicrobium	OTU1684	0	0	0	0	0	0	0	0	0	0	0	0	3	3	1	13	11	18	49
d__Bacteria	k__norank	p__Bacteroidetes	c__Sphingobacteriia	o__Sphingobacteriales	f__Chitinophagaceae	g__unclassified_f__Chitinophagaceae	s__unclassified_f__Chitinophagaceae	OTU311	2470	99	93	4	17	0	3	32	9	0	0	10	45	24	39	582	134	210	3771
d__Bacteria	k__norank	p__Proteobacteria	c__Betaproteobacteria	o__Burkholderiales	f__Burkholderiaceae	g__Burkholderia-Paraburkholderia	s__unclassified_g__Burkholderia-Paraburkholderia	OTU1488	0	0	0	0	0	0	0	0	0	0	0	0	6	10	15	8	4	12	55
d__Bacteria	k__norank	p__Firmicutes	c__Clostridia	o__Clostridiales	f__Clostridiaceae_1	g__Candidatus_Arthromitus	s__Candidatus_Arthromitus_sp._SFB-mouse-Japan	OTU1182	1	0	1	0	0	0	0	1	1	216	144	272	0	0	0	0	0	0	636
d__Bacteria	k__norank	p__Proteobacteria	c__Alphaproteobacteria	o__Sphingomonadales	f__7B-8	g__norank_f__7B-8	s__uncultured_bacterium_g__norank_f__7B-8	OTU1697	0	0	0	0	0	0	0	0	0	0	0	0	9	19	13	43	67	57	208
d__Bacteria	k__norank	p__Proteobacteria	c__Alphaproteobacteria	o__Rhodospirillales	f__Rhodospirillaceae	g__Inquilinus	s__uncultured_bacterium_g__Inquilinus	OTU1848	0	0	0	0	0	0	0	0	0	0	0	0	18	8	8	36	22	39	131
d__Bacteria	k__norank	p__Proteobacteria	c__Alphaproteobacteria	o__Rhizobiales	f__unclassified_o__Rhizobiales	g__unclassified_o__Rhizobiales	s__unclassified_o__Rhizobiales	OTU1841	0	0	0	0	0	0	0	0	0	0	0	0	3	0	4	1	7	8	23
d__Bacteria	k__norank	p__Actinobacteria	c__Actinobacteria	o__Frankiales	f__Frankiaceae	g__Jatrophihabitans	s__uncultured_bacterium_g__Jatrophihabitans	OTU1481	0	0	0	0	0	0	0	0	0	0	0	0	23	5	11	52	65	51	207
d__Bacteria	k__norank	p__Firmicutes	c__Clostridia	o__Clostridiales	f__Lachnospiraceae	g__Lachnoclostridium	s__unclassified_g__Lachnoclostridium	OTU1582	0	0	0	0	0	0	0	0	0	4	3	26	0	0	0	0	10	0	43
d__Bacteria	k__norank	p__Actinobacteria	c__Actinobacteria	o__Propionibacteriales	f__Nocardioidaceae	g__Nocardioides	s__uncultured_bacterium_g__Nocardioides	OTU52	0	32	2	0	0	1	0	1	1	0	0	0	6	4	6	22	20	16	111
d__Bacteria	k__norank	p__Proteobacteria	c__Alphaproteobacteria	o__Caulobacterales	f__Caulobacteraceae	g__norank_f__Caulobacteraceae	s__unclassified_g__norank_f__Caulobacteraceae	OTU1341	0	0	0	0	0	0	0	0	0	0	0	0	14	8	49	21	57	51	200
d__Bacteria	k__norank	p__Firmicutes	c__Bacilli	o__Lactobacillales	f__Enterococcaceae	g__Vagococcus	s__Vagococcus_fluvialis	OTU254	15	25	14	0	0	6	5	10	16	0	0	0	0	3	0	0	0	0	94
d__Bacteria	k__norank	p__Proteobacteria	c__Alphaproteobacteria	o__Rickettsiales	f__unclassified_o__Rickettsiales	g__unclassified_o__Rickettsiales	s__unclassified_o__Rickettsiales	OTU1809	0	0	0	0	0	0	0	0	0	0	0	0	1	0	2	8	11	6	28
d__Bacteria	k__norank	p__Proteobacteria	c__Alphaproteobacteria	o__Rhodospirillales	f__Acetobacteraceae	g__Acidocella	s__uncultured_Acidocella_sp.	OTU1786	0	4	8	0	0	0	3	1	1	0	0	0	37	29	50	44	25	21	223
d__Bacteria	k__norank	p__unclassified_k__norank	c__unclassified_k__norank	o__unclassified_k__norank	f__unclassified_k__norank	g__unclassified_k__norank	s__unclassified_k__norank	OTU1211	1	0	10	0	1	0	0	1	0	2	6	37	0	0	0	0	0	0	58
d__Bacteria	k__norank	p__Bacteroidetes	c__Sphingobacteriia	o__Sphingobacteriales	f__unclassified_o__Sphingobacteriales	g__unclassified_o__Sphingobacteriales	s__unclassified_o__Sphingobacteriales	OTU1332	446	68	46	37	3	2	2	99	2	0	0	0	31	23	41	47	37	47	931
d__Bacteria	k__norank	p__Firmicutes	c__Clostridia	o__Clostridiales	f__Lachnospiraceae	g__Lachnospiraceae_NK4A136_group	s__uncultured_bacterium_g__Lachnospiraceae_NK4A136_group	OTU1219	0	0	0	0	0	0	0	0	0	6	4	40	0	0	0	0	0	0	50
d__Bacteria	k__norank	p__Proteobacteria	c__Alphaproteobacteria	o__Rhizobiales	f__Phyllobacteriaceae	g__Mesorhizobium	s__unclassified_g__Mesorhizobium	OTU1788	0	0	0	0	0	0	0	3	0	25	0	2	21	21	17	92	111	119	411
d__Bacteria	k__norank	p__Proteobacteria	c__Alphaproteobacteria	o__Caulobacterales	f__Caulobacteraceae	g__norank_f__Caulobacteraceae	s__unclassified_g__norank_f__Caulobacteraceae	OTU1563	0	0	0	0	0	0	0	0	0	0	0	0	15	4	8	40	65	46	178
d__Bacteria	k__norank	p__Actinobacteria	c__Actinobacteria	o__Micrococcales	f__Microbacteriaceae	g__Frigoribacterium	s__uncultured_bacterium_g__Frigoribacterium	OTU1450	4	12	20	1	1	1	0	7	13	3	1	1	17	9	33	99	84	72	378
d__Bacteria	k__norank	p__Bacteroidetes	c__Cytophagia	o__Cytophagales	f__Cytophagaceae	g__Cytophaga	s__Cytophaga_hutchinsonii_ATCC_33406	OTU970	0	0	0	0	0	0	0	0	0	12	6	8	0	1	0	3	0	3	33
d__Bacteria	k__norank	p__Acidobacteria	c__Acidobacteria	o__Acidobacteriales	f__Acidobacteriaceae__Subgroup_1_	g__Terracidiphilus	s__uncultured_bacterium_g__Terracidiphilus	OTU1831	0	0	0	0	0	0	0	0	0	1	0	0	5	3	8	27	13	38	95
d__Bacteria	k__norank	p__Proteobacteria	c__Alphaproteobacteria	o__Rhizobiales	f__Methylocystaceae	g__Pleomorphomonas	s__uncultured_bacterium_g__Pleomorphomonas	OTU1707	0	0	0	0	0	0	0	1	0	4	1	0	1	0	0	0	1	7	15
d__Bacteria	k__norank	p__Bacteroidetes	c__Sphingobacteriia	o__Sphingobacteriales	f__Chitinophagaceae	g__Taibaiella	s__unclassified_g__Taibaiella	OTU1347	0	0	0	0	0	0	0	0	0	0	0	0	26	11	14	157	46	420	674
d__Bacteria	k__norank	p__Proteobacteria	c__Gammaproteobacteria	o__Pseudomonadales	f__Moraxellaceae	g__Alkanindiges	s__uncultured_bacterium_g__Alkanindiges	OTU1615	0	0	0	0	0	0	0	0	0	0	0	0	13	17	14	22	13	5	84
d__Bacteria	k__norank	p__Bacteroidetes	c__Bacteroidia	o__Bacteroidales	f__Bacteroidales_S24-7_group	g__norank_f__Bacteroidales_S24-7_group	s__uncultured_bacterium_g__norank_f__Bacteroidales_S24-7_group	OTU660	0	0	0	0	1	0	0	0	0	19	29	50	0	0	0	0	0	0	99
d__Bacteria	k__norank	p__Bacteroidetes	c__Sphingobacteriia	o__Sphingobacteriales	f__Chitinophagaceae	g__norank_f__Chitinophagaceae	s__unclassified_g__norank_f__Chitinophagaceae	OTU1316	0	0	0	0	0	0	0	0	0	0	0	0	4	0	0	15	10	31	60
d__Bacteria	k__norank	p__Proteobacteria	c__Gammaproteobacteria	o__Pseudomonadales	f__Pseudomonadaceae	g__Pseudomonas	s__Pseudomonas_psychrotolerans	OTU256	4	7	15	0	0	0	3	11	0	0	0	0	0	0	1	3	3	0	47
d__Bacteria	k__norank	p__Proteobacteria	c__Betaproteobacteria	o__Burkholderiales	f__Burkholderiaceae	g__Burkholderia-Paraburkholderia	s__uncultured_Burkholderia_sp._g__Burkholderia-Paraburkholderia	OTU1304	0	0	0	0	0	0	0	0	0	0	0	0	4	5	3	9	8	8	37
d__Bacteria	k__norank	p__Proteobacteria	c__Betaproteobacteria	o__Burkholderiales	f__Alcaligenaceae	g__Parasutterella	s__Sutterellaceae_bacterium_YL45	OTU558	0	0	0	0	0	0	0	0	0	19	23	18	0	0	0	0	0	0	60
d__Bacteria	k__norank	p__Synergistetes	c__Synergistia	o__Synergistales	f__Synergistaceae	g__Anaerobaculum	s__uncultured_bacterium_g__Anaerobaculum	OTU1229	0	0	0	0	0	0	0	0	0	5	5	85	0	0	0	0	0	0	95
d__Bacteria	k__norank	p__Firmicutes	c__Clostridia	o__Clostridiales	f__Ruminococcaceae	g__Caproiciproducens	s__uncultured_bacterium_g__Caproiciproducens	OTU1519	0	0	0	0	0	0	0	0	0	0	0	0	5	0	1	23	32	19	80
d__Bacteria	k__norank	p__unclassified_k__norank	c__unclassified_k__norank	o__unclassified_k__norank	f__unclassified_k__norank	g__unclassified_k__norank	s__unclassified_k__norank	OTU544	1	0	3	0	0	0	0	0	0	5	10	2	0	0	0	0	0	0	21
d__Bacteria	k__norank	p__Bacteroidetes	c__Sphingobacteriia	o__Sphingobacteriales	f__Chitinophagaceae	g__norank_f__Chitinophagaceae	s__uncultured_bacterium_g__norank_f__Chitinophagaceae	OTU1854	0	0	0	0	0	0	0	0	0	0	0	0	22	9	19	70	58	160	338
d__Bacteria	k__norank	p__Firmicutes	c__Clostridia	o__Clostridiales	f__Lachnospiraceae	g__unclassified_f__Lachnospiraceae	s__unclassified_f__Lachnospiraceae	OTU1056	0	0	0	0	0	0	0	0	0	9	11	38	0	0	0	0	0	0	58
d__Bacteria	k__norank	p__Proteobacteria	c__Alphaproteobacteria	o__Rhizobiales	f__Hyphomicrobiaceae	g__Blastochloris	s__uncultured_Methylocystaceae_bacterium_g__Blastochloris	OTU1542	0	0	0	0	0	0	0	0	0	0	0	0	1	0	1	16	16	14	48
d__Bacteria	k__norank	p__Bacteroidetes	c__Sphingobacteriia	o__Sphingobacteriales	f__Chitinophagaceae	g__Taibaiella	s__Sphingobacteriia_bacterium_DVSBS1	OTU409	66	128	177	0	0	0	18	99	39	0	0	0	104	128	241	23	10	27	1060
d__Bacteria	k__norank	p__Actinobacteria	c__Actinobacteria	o__Corynebacteriales	f__Corynebacteriaceae	g__Corynebacterium_1	s__Corynebacterium_ureicelerivorans	OTU524	0	0	5	0	0	0	0	4	0	22	1	5	0	0	0	0	0	0	37
d__Bacteria	k__norank	p__Firmicutes	c__Bacilli	o__Lactobacillales	f__Lactobacillaceae	g__Lactobacillus	s__Lactobacillus_murinus_g__Lactobacillus	OTU541	0	0	0	2	0	0	0	0	0	75	60	289	0	0	0	0	1	0	427
d__Bacteria	k__norank	p__Proteobacteria	c__Gammaproteobacteria	o__Pseudomonadales	f__Pseudomonadaceae	g__Pseudomonas	s__Pseudomonas_monteilii	OTU381	1	8	23	0	0	5	1	15	3	1	0	0	5	3	0	4	3	4	76
d__Bacteria	k__norank	p__Acidobacteria	c__Acidobacteria	o__Acidobacteriales	f__Acidobacteriaceae__Subgroup_1_	g__Granulicella	s__unclassified_g__Granulicella	OTU1861	0	0	0	0	0	0	0	0	0	0	0	0	27	11	23	97	39	71	268
d__Bacteria	k__norank	p__Proteobacteria	c__Betaproteobacteria	o__Neisseriales	f__Neisseriaceae	g__Andreprevotia	s__Andreprevotia_lacus	OTU1472	0	0	0	0	0	0	0	0	0	0	0	0	12	7	4	21	24	23	91
d__Bacteria	k__norank	p__Actinobacteria	c__Actinobacteria	o__Corynebacteriales	f__Nocardiaceae	g__Gordonia	s__unclassified_g__Gordonia	OTU24	131	321	146	15	10	1	11	56	26	0	0	0	16	8	8	124	162	69	1104
d__Bacteria	k__norank	p__Bacteroidetes	c__Sphingobacteriia	o__Sphingobacteriales	f__Chitinophagaceae	g__Taibaiella	s__Sphingobacteriia_bacterium_DVSBS1	OTU312	57	23	34	4	4	0	5	11	7	0	0	0	1	1	0	3	2	3	155
d__Bacteria	k__norank	p__Firmicutes	c__Clostridia	o__Clostridiales	f__Family_XI_o__Clostridiales	g__Peptoniphilus	s__Peptoniphilus_olsenii	OTU787	0	7	1	0	0	1	0	0	0	8	2	5	0	0	0	0	0	0	24
d__Bacteria	k__norank	p__Proteobacteria	c__Betaproteobacteria	o__Neisseriales	f__Neisseriaceae	g__norank_f__Neisseriaceae	s__unidentified_marine_bacterioplankton_g__norank_f__Neisseriaceae	OTU58	0	81	41	0	2	7	0	3	0	0	0	0	0	0	0	0	0	0	134
d__Bacteria	k__norank	p__Chloroflexi	c__Thermomicrobia	o__JG30-KF-CM45	f__norank_o__JG30-KF-CM45	g__norank_o__JG30-KF-CM45	s__uncultured_Chloroflexi_bacterium_g__norank_o__JG30-KF-CM45	OTU1551	0	0	1	0	0	0	0	0	0	0	0	0	0	1	0	17	80	37	136
d__Bacteria	k__norank	p__Saccharibacteria	c__Unknown_Class_p__Saccharibacteria	o__Unknown_Order_c__Unknown_Class_p__Saccharibacteria	f__Unknown_Family_o__Unknown_Order_c__Unknown_Class_p__Saccharibacteria	g__Candidatus_Saccharimonas	s__uncultured_bacterium_g__Candidatus_Saccharimonas	OTU1076	0	0	0	0	0	0	0	0	0	5	5	14	0	0	0	0	0	0	24
d__Bacteria	k__norank	p__Bacteroidetes	c__Cytophagia	o__Cytophagales	f__Cytophagaceae	g__Dyadobacter	s__uncultured_bacterium_g__Dyadobacter	OTU1343	0	0	1	0	0	0	0	0	0	0	0	0	18	43	31	15	31	43	182
d__Bacteria	k__norank	p__Firmicutes	c__Clostridia	o__Clostridiales	f__Lachnospiraceae	g__unclassified_f__Lachnospiraceae	s__unclassified_f__Lachnospiraceae	OTU1044	0	0	0	0	1	0	0	0	0	3	4	4	0	0	0	0	0	0	12
d__Bacteria	k__norank	p__Firmicutes	c__Clostridia	o__Clostridiales	f__Lachnospiraceae	g__unclassified_f__Lachnospiraceae	s__unclassified_f__Lachnospiraceae	OTU1079	0	2	1	0	0	0	0	4	1	26	12	64	0	0	0	0	0	0	110
d__Bacteria	k__norank	p__Bacteroidetes	c__Bacteroidia	o__Bacteroidales	f__Bacteroidales_S24-7_group	g__norank_f__Bacteroidales_S24-7_group	s__uncultured_bacterium_g__norank_f__Bacteroidales_S24-7_group	OTU1048	0	0	0	0	0	0	0	0	0	5	3	5	0	0	0	0	0	0	13
d__Bacteria	k__norank	p__Acidobacteria	c__Acidobacteria	o__Solibacterales	f__Solibacteraceae__Subgroup_3_	g__Bryobacter	s__uncultured_Acidobacteria_bacterium_g__Bryobacter	OTU1774	0	0	0	0	0	0	0	0	0	0	0	0	2	3	1	17	11	20	54
d__Bacteria	k__norank	p__Actinobacteria	c__Actinobacteria	o__Rubrobacterales	f__Rubrobacteriaceae	g__Rubrobacter	s__Rubrobacter_xylanophilus_DSM_9941	OTU173	0	1	22	1	2	0	7	2	1	8	5	19	0	0	0	0	0	0	68
d__Bacteria	k__norank	p__Bacteroidetes	c__Bacteroidia	o__Bacteroidales	f__Bacteroidales_S24-7_group	g__norank_f__Bacteroidales_S24-7_group	s__uncultured_Bacteroidales_bacterium_g__norank_f__Bacteroidales_S24-7_group	OTU954	0	0	0	0	0	0	0	0	0	17	10	20	0	0	0	0	0	0	47
d__Bacteria	k__norank	p__Firmicutes	c__Clostridia	o__Clostridiales	f__Ruminococcaceae	g__[Eubacterium]_coprostanoligenes_group	s__unclassified_g__[Eubacterium]_coprostanoligenes_group	OTU816	0	0	0	0	0	0	0	0	0	28	19	324	0	0	0	0	0	0	371
d__Bacteria	k__norank	p__Bacteroidetes	c__Sphingobacteriia	o__Sphingobacteriales	f__Chitinophagaceae	g__norank_f__Chitinophagaceae	s__uncultured_bacterium_g__norank_f__Chitinophagaceae	OTU1825	0	0	0	0	0	0	0	0	0	0	0	0	4	5	7	16	12	11	55
d__Bacteria	k__norank	p__Bacteroidetes	c__Bacteroidia	o__Bacteroidales	f__Prevotellaceae	g__Prevotella_9	s__uncultured_bacterium_g__Prevotella_9	OTU767	0	0	0	0	0	0	0	0	0	4	12	158	0	0	0	0	0	0	174
d__Bacteria	k__norank	p__Proteobacteria	c__Gammaproteobacteria	o__Pseudomonadales	f__Moraxellaceae	g__Acinetobacter	s__Acinetobacter_rudis_CIP_110305	OTU414	2	2	2	0	0	0	0	7	4	0	0	0	0	0	0	0	0	0	17
d__Bacteria	k__norank	p__Firmicutes	c__Clostridia	o__Clostridiales	f__Ruminococcaceae	g__Butyricicoccus	s__unclassified_g__Butyricicoccus	OTU1150	0	0	0	0	0	0	0	0	0	4	3	13	0	0	0	0	0	0	20
d__Bacteria	k__norank	p__Proteobacteria	c__Gammaproteobacteria	o__unclassified_c__Gammaproteobacteria	f__unclassified_c__Gammaproteobacteria	g__unclassified_c__Gammaproteobacteria	s__unclassified_c__Gammaproteobacteria	OTU1507	0	0	0	0	0	0	0	0	0	0	0	0	5	3	7	5	13	0	33
d__Bacteria	k__norank	p__Proteobacteria	c__Betaproteobacteria	o__Burkholderiales	f__Oxalobacteraceae	g__Massilia	s__unclassified_g__Massilia	OTU281	45	70	137	0	0	0	18	94	21	0	0	0	2	6	2	40	5	2	442
d__Bacteria	k__norank	p__Verrucomicrobia	c__Spartobacteria	o__Chthoniobacterales	f__Chthoniobacterales_Incertae_Sedis	g__Terrimicrobium	s__uncultured_bacterium_g__Terrimicrobium	OTU1509	0	0	0	0	0	0	0	0	0	0	0	0	1	6	1	9	1	14	32
d__Bacteria	k__norank	p__Proteobacteria	c__Gammaproteobacteria	o__Enterobacteriales	f__Enterobacteriaceae	g__Serratia	s__Rahnella_aquatilis_g__Serratia	OTU1454	4	4	2	0	0	1	0	0	1	0	0	0	285	417	179	1139	565	447	3044
d__Bacteria	k__norank	p__Proteobacteria	c__Betaproteobacteria	o__Burkholderiales	f__Comamonadaceae	g__Simplicispira	s__Simplicispira_limi	OTU327	2	4	9	0	0	0	1	11	3	0	0	0	0	0	0	0	0	0	30
d__Bacteria	k__norank	p__Proteobacteria	c__Betaproteobacteria	o__Burkholderiales	f__Burkholderiaceae	g__Limnobacter	s__uncultured_organism_g__Limnobacter	OTU565	0	0	0	0	0	0	0	0	0	22	13	8	0	0	0	0	0	0	43
d__Bacteria	k__norank	p__Bacteroidetes	c__Bacteroidia	o__Bacteroidales	f__Bacteroidaceae	g__Bacteroides	s__Bacteroides_caccae	OTU1596	0	0	0	0	0	0	0	0	0	18	3	10	0	0	0	0	3	0	34
d__Bacteria	k__norank	p__Proteobacteria	c__Gammaproteobacteria	o__Pseudomonadales	f__Moraxellaceae	g__Acinetobacter	s__unclassified_g__Acinetobacter	OTU596	2	13	2	1	0	1	0	9	2	6	1	0	0	0	0	0	0	0	37
d__Bacteria	k__norank	p__Bacteroidetes	c__Sphingobacteriia	o__Sphingobacteriales	f__Chitinophagaceae	g__Filimonas	s__unclassified_g__Filimonas	OTU1852	0	0	0	0	0	0	0	0	0	0	0	0	4	2	6	11	9	10	42
d__Bacteria	k__norank	p__Firmicutes	c__Clostridia	o__Clostridiales	f__Family_XI_o__Clostridiales	g__Ezakiella	s__uncultured_bacterium_g__Ezakiella	OTU240	0	61	0	10	0	11	0	0	0	1	2	0	0	0	0	0	0	0	85
d__Bacteria	k__norank	p__Proteobacteria	c__Gammaproteobacteria	o__Alteromonadales	f__Shewanellaceae	g__Shewanella	s__Shewanella_algae	OTU284	114	107	362	28	19	19	91	296	19	0	0	0	0	1	1	0	2	0	1059
d__Bacteria	k__norank	p__Proteobacteria	c__Alphaproteobacteria	o__Caulobacterales	f__Caulobacteraceae	g__norank_f__Caulobacteraceae	s__unclassified_g__norank_f__Caulobacteraceae	OTU1780	0	0	0	0	0	0	0	0	0	0	0	0	25	10	8	102	142	115	402
d__Bacteria	k__norank	p__Bacteroidetes	c__Sphingobacteriia	o__Sphingobacteriales	f__Chitinophagaceae	g__Heliimonas	s__uncultured_bacterium_g__Heliimonas	OTU1271	0	0	0	0	0	0	0	0	0	0	0	0	6	3	7	10	7	24	57
d__Bacteria	k__norank	p__Firmicutes	c__Clostridia	o__Clostridiales	f__Ruminococcaceae	g__Anaerotruncus	s__Anaerotruncus_sp._G3_2012_	OTU916	0	0	0	0	0	0	0	0	0	4	4	60	0	0	0	0	0	0	68
d__Bacteria	k__norank	p__Proteobacteria	c__Betaproteobacteria	o__Burkholderiales	f__Comamonadaceae	g__unclassified_f__Comamonadaceae	s__unclassified_f__Comamonadaceae	OTU559	0	0	0	0	0	1	0	0	0	38	2	2	5	2	2	24	48	24	148
d__Bacteria	k__norank	p__Firmicutes	c__Clostridia	o__Clostridiales	f__Family_XI_o__Clostridiales	g__Finegoldia	s__uncultured_bacterium_g__Finegoldia	OTU67	0	95	20	0	0	10	23	243	0	10	1	2	0	0	0	0	0	0	404
d__Bacteria	k__norank	p__Bacteroidetes	c__Flavobacteriia	o__Flavobacteriales	f__Flavobacteriaceae	g__Cloacibacterium	s__uncultured_bacterium_g__Cloacibacterium	OTU770	1	0	0	0	0	0	3	0	0	7	15	15	0	0	0	0	0	0	41
d__Bacteria	k__norank	p__Proteobacteria	c__Gammaproteobacteria	o__Legionellales	f__Legionellaceae	g__Legionella	s__unclassified_g__Legionella	OTU1419	0	0	0	0	0	0	0	0	0	0	0	0	12	2	2	44	59	50	169
d__Bacteria	k__norank	p__Acidobacteria	c__Acidobacteria	o__Acidobacteriales	f__Acidobacteriaceae__Subgroup_1_	g__Terriglobus	s__uncultured_bacterium_g__Terriglobus	OTU1381	0	7	3	1	1	0	0	2	2	1	1	0	277	134	384	724	305	793	2635
d__Bacteria	k__norank	p__Bacteroidetes	c__Bacteroidia	o__Bacteroidales	f__Bacteroidales_S24-7_group	g__norank_f__Bacteroidales_S24-7_group	s__uncultured_organism_g__norank_f__Bacteroidales_S24-7_group	OTU466	0	0	0	0	0	0	0	0	0	41	42	62	0	0	0	0	0	0	145
d__Bacteria	k__norank	p__Firmicutes	c__Clostridia	o__Clostridiales	f__Family_XI_o__Clostridiales	g__Gottschalkia	s__uncultured_bacterium_g__Gottschalkia	OTU279	3	1	4	0	0	0	0	5	3	0	0	0	0	0	0	0	0	0	16
d__Bacteria	k__norank	p__Proteobacteria	c__Deltaproteobacteria	o__Myxococcales	f__Phaselicystidaceae	g__Phaselicystis	s__uncultured_bacterium_g__Phaselicystis	OTU1504	0	0	0	0	0	0	0	0	0	0	0	0	3	0	1	18	26	15	63
d__Bacteria	k__norank	p__Actinobacteria	c__Actinobacteria	o__Propionibacteriales	f__Nocardioidaceae	g__Nocardioides	s__unclassified_g__Nocardioides	OTU1541	0	1	0	0	0	0	0	1	0	0	0	0	22	20	67	85	111	54	361
d__Bacteria	k__norank	p__Bacteroidetes	c__Bacteroidia	o__Bacteroidales	f__Bacteroidales_S24-7_group	g__norank_f__Bacteroidales_S24-7_group	s__uncultured_bacterium_g__norank_f__Bacteroidales_S24-7_group	OTU1072	0	0	0	0	0	0	0	0	0	6	9	189	0	0	0	0	0	0	204
d__Bacteria	k__norank	p__Saccharibacteria	c__norank_p__Saccharibacteria	o__norank_p__Saccharibacteria	f__norank_p__Saccharibacteria	g__norank_p__Saccharibacteria	s__unclassified_g__norank_p__Saccharibacteria	OTU1674	0	0	0	0	0	0	0	0	0	0	0	0	1	0	0	11	10	28	50
d__Bacteria	k__norank	p__Verrucomicrobia	c__Spartobacteria	o__Chthoniobacterales	f__Chthoniobacteraceae	g__Chthoniobacter	s__unclassified_g__Chthoniobacter	OTU1357	0	0	0	0	0	0	0	0	0	0	0	0	11	16	54	64	0	92	237
d__Bacteria	k__norank	p__Proteobacteria	c__Betaproteobacteria	o__Burkholderiales	f__Comamonadaceae	g__Comamonas	s__unclassified_g__Comamonas	OTU350	32	20	61	1	3	1	4	54	4	0	0	0	0	0	0	0	0	0	180
d__Bacteria	k__norank	p__Proteobacteria	c__Gammaproteobacteria	o__Enterobacteriales	f__Enterobacteriaceae	g__Enterobacter	s__unclassified_g__Enterobacter	OTU540	19882	5427	9568	17432	15306	18390	22585	13844	23135	510	836	1116	5736	5532	4826	978	413	825	166341
d__Bacteria	k__norank	p__Acidobacteria	c__Acidobacteria	o__Acidobacteriales	f__Acidobacteriaceae__Subgroup_1_	g__Granulicella	s__uncultured_Acidobacteria_bacterium_g__Granulicella	OTU1754	0	0	0	0	0	0	0	0	0	0	0	0	31	13	50	33	17	27	171
d__Bacteria	k__norank	p__Proteobacteria	c__Alphaproteobacteria	o__Rhodospirillales	f__Acetobacteraceae	g__Gluconobacter	s__Gluconobacter_frateurii	OTU242	2	13	0	0	0	0	0	7	1	646	11	53	0	0	0	0	0	0	733
d__Bacteria	k__norank	p__Proteobacteria	c__Alphaproteobacteria	o__Caulobacterales	f__Caulobacteraceae	g__norank_f__Caulobacteraceae	s__uncultured_Caulobacter_sp._g__norank	OTU1768	0	0	0	0	0	0	0	0	0	0	0	0	63	16	67	169	218	190	723
d__Bacteria	k__norank	p__Proteobacteria	c__Betaproteobacteria	o__Burkholderiales	f__Comamonadaceae	g__Comamonas	s__unclassified_g__Comamonas	OTU343	27	3	15	0	3	0	0	49	5	0	0	0	0	0	0	0	0	0	102
d__Bacteria	k__norank	p__Proteobacteria	c__Alphaproteobacteria	o__Rhizobiales	f__Phyllobacteriaceae	g__Mesorhizobium	s__unclassified_g__Mesorhizobium	OTU1799	15	0	3	1	4	1	1	1	0	16	1	1	8	2	1	16	5	38	114
d__Bacteria	k__norank	p__Proteobacteria	c__Betaproteobacteria	o__Burkholderiales	f__Burkholderiaceae	g__Burkholderia-Paraburkholderia	s__Burkholderia_cepacia_g__Burkholderia-Paraburkholderia	OTU1446	0	0	0	0	0	0	0	0	0	0	0	0	27	22	31	31	12	27	150
d__Bacteria	k__norank	p__Proteobacteria	c__Alphaproteobacteria	o__Sphingomonadales	f__Sphingomonadaceae	g__Sphingobium	s__Sphingobium_yanoikuyae	OTU1795	7	18	13	4	1	2	0	6	6	0	0	2	8	16	6	13	28	15	145
d__Bacteria	k__norank	p__Actinobacteria	c__Actinobacteria	o__Propionibacteriales	f__Nocardioidaceae	g__Nocardioides	s__unclassified_g__Nocardioides	OTU1434	0	0	0	0	0	0	0	0	0	0	0	0	3	1	3	9	39	17	72
d__Bacteria	k__norank	p__Proteobacteria	c__Alphaproteobacteria	o__Rhodospirillales	f__AKYH478	g__norank_f__AKYH478	s__unclassified_g__norank_f__AKYH478	OTU1374	0	0	0	0	0	0	0	0	0	0	0	0	7	0	0	8	25	8	48
d__Bacteria	k__norank	p__Proteobacteria	c__Betaproteobacteria	o__Burkholderiales	f__Alcaligenaceae	g__Parasutterella	s__uncultured_bacterium_g__Parasutterella	OTU846	0	0	0	0	0	0	0	0	0	121	92	113	0	0	0	0	0	0	326
d__Bacteria	k__norank	p__unclassified_k__norank	c__unclassified_k__norank	o__unclassified_k__norank	f__unclassified_k__norank	g__unclassified_k__norank	s__unclassified_k__norank	OTU1011	0	0	4	0	0	0	1	4	0	19	6	41	0	0	0	0	0	0	75
d__Bacteria	k__norank	p__Proteobacteria	c__Alphaproteobacteria	o__Rhodospirillales	f__Acetobacteraceae	g__norank_f__Acetobacteraceae	s__uncultured_Acetobacteraceae_bacterium_g__norank_f__Acetobacteraceae	OTU1318	0	0	0	0	0	0	0	0	0	0	0	0	2	0	1	7	24	7	41
d__Bacteria	k__norank	p__Bacteroidetes	c__Sphingobacteriia	o__Sphingobacteriales	f__Chitinophagaceae	g__Taibaiella	s__Sphingobacteriia_bacterium_DVSBS1	OTU308	41	34	114	7	2	1	2	10	6	0	0	0	1	1	3	0	0	1	223
d__Bacteria	k__norank	p__Proteobacteria	c__Betaproteobacteria	o__Burkholderiales	f__Alcaligenaceae	g__norank_f__Alcaligenaceae	s__uncultured_Bordetella_sp._g__norank	OTU1289	0	0	0	0	0	0	0	0	0	3	2	1	20	18	40	55	53	34	226
d__Bacteria	k__norank	p__Proteobacteria	c__Alphaproteobacteria	o__Rhizobiales	f__Bradyrhizobiaceae	g__Bosea	s__unclassified_g__Bosea	OTU1733	7	2	5	4	0	1	0	11	2	1	0	0	9	6	4	52	72	70	246
d__Bacteria	k__norank	p__Bacteroidetes	c__Sphingobacteriia	o__Sphingobacteriales	f__Chitinophagaceae	g__norank_f__Chitinophagaceae	s__uncultured_bacterium_g__norank_f__Chitinophagaceae	OTU1493	0	0	0	0	0	0	0	0	0	0	0	0	0	0	3	6	3	12	24
d__Bacteria	k__norank	p__Proteobacteria	c__Alphaproteobacteria	o__Caulobacterales	f__Caulobacteraceae	g__unclassified_f__Caulobacteraceae	s__unclassified_f__Caulobacteraceae	OTU1447	0	0	0	0	0	0	0	0	0	0	0	0	3	1	6	17	8	12	47
d__Bacteria	k__norank	p__Firmicutes	c__Clostridia	o__Clostridiales	f__Ruminococcaceae	g__unclassified_f__Ruminococcaceae	s__unclassified_f__Ruminococcaceae	OTU967	0	0	0	0	0	0	0	0	0	12	4	24	0	0	0	0	0	0	40
d__Bacteria	k__norank	p__Actinobacteria	c__Actinobacteria	o__Propionibacteriales	f__Nocardioidaceae	g__Nocardioides	s__unclassified_g__Nocardioides	OTU1571	0	0	0	0	0	0	0	0	0	0	0	0	2	1	2	9	31	7	52
d__Bacteria	k__norank	p__Actinobacteria	c__Actinobacteria	o__Frankiales	f__unclassified_o__Frankiales	g__unclassified_o__Frankiales	s__unclassified_o__Frankiales	OTU1261	4	0	0	2	2	0	0	0	0	0	0	0	6	3	6	20	32	18	93
d__Bacteria	k__norank	p__Acidobacteria	c__Acidobacteria	o__Acidobacteriales	f__Acidobacteriaceae__Subgroup_1_	g__unclassified_f__Acidobacteriaceae__Subgroup_1_	s__unclassified_f__Acidobacteriaceae__Subgroup_1_	OTU1756	0	0	0	0	0	0	0	0	0	0	0	0	5	1	4	12	4	5	31
d__Bacteria	k__norank	p__Acidobacteria	c__Acidobacteria	o__Acidobacteriales	f__Acidobacteriaceae__Subgroup_1_	g__Granulicella	s__unclassified_g__Granulicella	OTU1706	0	0	0	0	0	0	0	0	0	0	0	0	9	1	5	22	6	22	65
d__Bacteria	k__norank	p__Proteobacteria	c__Betaproteobacteria	o__Burkholderiales	f__Burkholderiaceae	g__Burkholderia-Paraburkholderia	s__unclassified_g__Burkholderia-Paraburkholderia	OTU1457	0	0	0	0	0	0	0	0	0	0	0	0	16	6	19	32	13	8	94
d__Bacteria	k__norank	p__Firmicutes	c__Clostridia	o__Clostridiales	f__Clostridiales_vadinBB60_group	g__norank_f__Clostridiales_vadinBB60_group	s__unclassified_g__norank_f__Clostridiales_vadinBB60_group	OTU503	0	0	0	0	0	0	0	0	0	5	3	4	0	0	0	0	0	0	12
d__Bacteria	k__norank	p__Actinobacteria	c__Actinobacteria	o__Micrococcales	f__Intrasporangiaceae	g__Janibacter	s__uncultured_organism_g__Janibacter	OTU44	4	85	6	1	0	2	1	16	3	30	5	0	2	4	5	0	1	1	166
d__Bacteria	k__norank	p__Saccharibacteria	c__norank_p__Saccharibacteria	o__norank_p__Saccharibacteria	f__norank_p__Saccharibacteria	g__norank_p__Saccharibacteria	s__unclassified_g__norank_p__Saccharibacteria	OTU1599	0	0	0	0	0	0	0	0	0	0	0	0	15	8	18	10	46	17	114
d__Bacteria	k__norank	p__Proteobacteria	c__Gammaproteobacteria	o__Xanthomonadales	f__Xanthomonadaceae	g__Lysobacter	s__unclassified_g__Lysobacter	OTU850	0	0	0	0	0	0	0	0	0	12	8	7	0	0	0	0	0	0	27
d__Bacteria	k__norank	p__Saccharibacteria	c__norank_p__Saccharibacteria	o__norank_p__Saccharibacteria	f__norank_p__Saccharibacteria	g__norank_p__Saccharibacteria	s__unclassified_g__norank_p__Saccharibacteria	OTU1544	0	0	0	0	0	0	0	0	0	0	0	0	3	0	0	26	13	56	98
d__Bacteria	k__norank	p__Proteobacteria	c__Epsilonproteobacteria	o__Campylobacterales	f__Helicobacteraceae	g__Helicobacter	s__Helicobacter_ganmani	OTU907	0	0	3	1	0	0	0	0	0	6	9	29	0	0	13	0	0	0	61
d__Bacteria	k__norank	p__Acidobacteria	c__Acidobacteria	o__Acidobacteriales	f__Acidobacteriaceae__Subgroup_1_	g__unclassified_f__Acidobacteriaceae__Subgroup_1_	s__unclassified_f__Acidobacteriaceae__Subgroup_1_	OTU1295	0	0	0	0	0	0	0	0	0	0	0	0	7	4	6	22	11	28	78
d__Bacteria	k__norank	p__Actinobacteria	c__Actinobacteria	o__Corynebacteriales	f__Mycobacteriaceae	g__Mycobacterium	s__unclassified_g__Mycobacterium	OTU1532	90	303	104	16	15	6	8	33	17	5	1	1	28	9	25	159	175	109	1104
d__Bacteria	k__norank	p__Proteobacteria	c__Deltaproteobacteria	o__Bdellovibrionales	f__Bacteriovoracaceae	g__Bacteriovorax	s__uncultured_bacterium_g__Bacteriovorax	OTU1613	0	0	0	0	0	0	0	0	0	0	0	0	1	0	1	18	12	14	46
d__Bacteria	k__norank	p__Proteobacteria	c__Gammaproteobacteria	o__Xanthomonadales	f__Xanthomonadaceae	g__Stenotrophomonas	s__unclassified_g__Stenotrophomonas	OTU205	22	9	123	3	6	1	4	75	10	9	1	6	23	31	6	59	98	69	555
d__Bacteria	k__norank	p__Firmicutes	c__Clostridia	o__Clostridiales	f__Ruminococcaceae	g__Ruminococcus_2	s__uncultured_bacterium_g__Ruminococcus_2	OTU351	0	0	0	0	0	0	0	21	1	1	1	3	0	0	0	0	0	0	27
d__Bacteria	k__norank	p__Firmicutes	c__Bacilli	o__Lactobacillales	f__Lactobacillaceae	g__Lactobacillus	s__Lactobacillus_reuteri	OTU777	3	2	3	5	1	0	1	6	4	50	37	329	0	1	0	0	0	0	442
d__Bacteria	k__norank	p__Proteobacteria	c__Gammaproteobacteria	o__Vibrionales	f__Vibrionaceae	g__Photobacterium	s__Photobacterium_damselae_subsp._damselae	OTU788	0	0	0	0	0	0	0	0	0	12	9	8	0	0	0	0	0	0	29
d__Bacteria	k__norank	p__Firmicutes	c__Clostridia	o__Clostridiales	f__Ruminococcaceae	g__Ruminiclostridium	s__uncultured_bacterium_g__Ruminiclostridium	OTU636	0	0	0	0	0	0	0	0	0	5	7	17	0	0	0	0	1	0	30
d__Bacteria	k__norank	p__Proteobacteria	c__Alphaproteobacteria	o__Rhodospirillales	f__Acetobacteraceae	g__unclassified_f__Acetobacteraceae	s__unclassified_f__Acetobacteraceae	OTU1694	0	0	0	0	0	0	0	0	0	0	0	0	42	19	25	61	59	55	261
d__Bacteria	k__norank	p__Bacteroidetes	c__Bacteroidia	o__Bacteroidales	f__Prevotellaceae	g__Prevotella_9	s__uncultured_organism_g__Prevotella_9	OTU746	0	0	0	0	1	1	0	2	0	4	346	14	0	0	0	0	0	0	368
d__Bacteria	k__norank	p__Firmicutes	c__Bacilli	o__Bacillales	f__Family_X	g__Thermicanus	s__uncultured_bacterium_g__Thermicanus	OTU307	0	0	0	0	0	0	0	7	0	4	5	10	0	0	0	0	0	0	26
d__Bacteria	k__norank	p__Acidobacteria	c__Acidobacteria	o__Acidobacteriales	f__Acidobacteriaceae__Subgroup_1_	g__Granulicella	s__unclassified_g__Granulicella	OTU1701	0	0	0	0	0	0	0	0	0	0	0	0	27	12	25	145	51	190	450
d__Bacteria	k__norank	p__Bacteroidetes	c__Bacteroidia	o__Bacteroidales	f__Bacteroidales_S24-7_group	g__norank_f__Bacteroidales_S24-7_group	s__uncultured_bacterium_g__norank_f__Bacteroidales_S24-7_group	OTU1034	0	0	0	0	0	0	0	0	0	6	11	14	0	0	0	0	0	0	31
d__Bacteria	k__norank	p__Firmicutes	c__Clostridia	o__Clostridiales	f__Ruminococcaceae	g__Faecalibacterium	s__uncultured_bacterium_g__Faecalibacterium	OTU275	4	4	9	0	0	0	1	4	4	1	0	0	0	0	0	0	0	0	27
d__Bacteria	k__norank	p__Bacteroidetes	c__Flavobacteriia	o__Flavobacteriales	f__Flavobacteriaceae	g__Empedobacter	s__Empedobacter_brevis_g__Empedobacter	OTU38	0	93	0	9	3	16	0	0	0	0	0	0	0	0	0	0	0	0	121
d__Bacteria	k__norank	p__Bacteroidetes	c__Bacteroidia	o__Bacteroidales	f__Bacteroidales_S24-7_group	g__norank_f__Bacteroidales_S24-7_group	s__unclassified_g__norank_f__Bacteroidales_S24-7_group	OTU796	0	0	0	0	0	0	0	0	0	5	3	132	0	1	0	0	0	0	141
d__Bacteria	k__norank	p__Firmicutes	c__Clostridia	o__Clostridiales	f__Ruminococcaceae	g__Ruminococcaceae_UCG-014	s__gut_metagenome_g__Ruminococcaceae_UCG-014	OTU1112	0	0	0	3	0	0	0	0	0	9	1	113	0	0	0	0	0	0	126
d__Bacteria	k__norank	p__Bacteroidetes	c__Sphingobacteriia	o__Sphingobacteriales	f__Chitinophagaceae	g__Flavitalea	s__uncultured_bacterium_g__Flavitalea	OTU1513	0	0	0	0	0	0	0	0	0	0	0	0	1	0	0	25	23	22	71
d__Bacteria	k__norank	p__Proteobacteria	c__Alphaproteobacteria	o__Rhodospirillales	f__Rhodospirillaceae	g__Skermanella	s__bacterium_enrichment_culture_clone_SBIa17	OTU1331	0	0	0	0	0	0	0	0	0	0	0	0	10	27	20	14	23	23	117
d__Bacteria	k__norank	p__Bacteroidetes	c__Sphingobacteriia	o__Sphingobacteriales	f__Chitinophagaceae	g__Taibaiella	s__uncultured_bacterium_g__Taibaiella	OTU1349	0	0	1	0	0	0	0	0	0	0	0	0	37	204	24	29	7	60	362
d__Bacteria	k__norank	p__Proteobacteria	c__Alphaproteobacteria	o__Rhizobiales	f__Methylobacteriaceae	g__Methylobacterium	s__Methylobacterium_aquaticum	OTU192	4	12	34	2	1	0	1	30	15	6	2	0	0	0	0	0	0	0	107
d__Bacteria	k__norank	p__Proteobacteria	c__Alphaproteobacteria	o__Rhodospirillales	f__Rhodospirillaceae	g__Niveispirillum	s__uncultured_bacterium_g__Niveispirillum	OTU693	0	0	0	0	0	0	0	0	0	56	8	8	0	0	0	0	0	0	72
d__Bacteria	k__norank	p__Acidobacteria	c__Acidobacteria	o__Acidobacteriales	f__Acidobacteriaceae__Subgroup_1_	g__Acidobacterium	s__uncultured_Acidobacteria_bacterium_g__Acidobacterium	OTU1776	0	0	0	0	0	0	0	0	0	0	0	0	74	55	104	185	93	224	735
d__Bacteria	k__norank	p__Firmicutes	c__Clostridia	o__Clostridiales	f__Ruminococcaceae	g__Ruminococcaceae_UCG-014	s__uncultured_bacterium_g__Ruminococcaceae_UCG-014	OTU1092	0	0	0	0	0	0	0	0	0	4	4	51	0	0	0	0	0	0	59
d__Bacteria	k__norank	p__Actinobacteria	c__Actinobacteria	o__Solirubrobacterales	f__p35j06ok	g__norank_f__p35j06ok	s__uncultured_bacterium_g__norank_f__p35j06ok	OTU1524	0	0	0	0	0	0	0	0	0	0	0	0	4	1	6	8	8	7	34
d__Bacteria	k__norank	p__Firmicutes	c__Clostridia	o__Clostridiales	f__Lachnospiraceae	g__Lachnospiraceae_NK4A136_group	s__unclassified_g__Lachnospiraceae_NK4A136_group	OTU927	0	0	0	0	0	0	0	0	0	12	19	27	0	0	0	0	0	0	58
d__Bacteria	k__norank	p__Firmicutes	c__Negativicutes	o__Selenomonadales	f__Acidaminococcaceae	g__Phascolarctobacterium	s__uncultured_organism_g__Phascolarctobacterium	OTU539	0	0	0	0	0	0	0	1	0	14	0	7	0	0	0	0	5	0	27
d__Bacteria	k__norank	p__Actinobacteria	c__Actinobacteria	o__Propionibacteriales	f__Nocardioidaceae	g__Nocardioides	s__unclassified_g__Nocardioides	OTU1392	0	0	0	0	0	0	0	0	0	0	0	0	14	5	27	61	74	58	239
d__Bacteria	k__norank	p__Proteobacteria	c__Deltaproteobacteria	o__Bdellovibrionales	f__Bdellovibrionaceae	g__Bdellovibrio	s__uncultured_bacterium_g__Bdellovibrio	OTU1670	0	0	0	0	0	0	0	0	0	0	0	0	5	0	2	14	5	15	41
d__Bacteria	k__norank	p__Proteobacteria	c__Gammaproteobacteria	o__Xanthomonadales	f__Xanthomonadaceae	g__Pseudoxanthomonas	s__uncultured_bacterium_g__Pseudoxanthomonas	OTU1456	1	0	1	0	0	0	0	0	0	0	0	0	44	15	9	147	182	165	564
d__Bacteria	k__norank	p__Proteobacteria	c__Alphaproteobacteria	o__Sphingomonadales	f__Sphingomonadaceae	g__Novosphingobium	s__Novosphingobium_rosa	OTU1783	0	0	0	0	0	0	0	0	0	0	0	0	122	120	251	167	200	98	958
d__Bacteria	k__norank	p__Proteobacteria	c__Betaproteobacteria	o__Burkholderiales	f__Comamonadaceae	g__Aquincola	s__unclassified_g__Aquincola	OTU1418	0	0	0	0	0	0	0	0	0	1	0	0	9	1	8	22	41	23	105
d__Bacteria	k__norank	p__Firmicutes	c__Bacilli	o__Lactobacillales	f__Lactobacillaceae	g__Lactobacillus	s__Lactobacillus_salivarius	OTU263	4	1	9	6	1	2	5	11	7	0	0	0	0	0	0	0	0	0	46
d__Bacteria	k__norank	p__Proteobacteria	c__Alphaproteobacteria	o__Rhizobiales	f__Brucellaceae	g__unclassified_f__Brucellaceae	s__unclassified_f__Brucellaceae	OTU1377	202	168	479	47	37	18	24	190	91	5	0	1	22	21	30	21	11	17	1384
d__Bacteria	k__norank	p__Proteobacteria	c__Alphaproteobacteria	o__Rhizobiales	f__Xanthobacteraceae	g__Labrys	s__unclassified_g__Labrys	OTU421	28	61	139	1	2	4	8	32	12	0	0	0	21	14	16	56	64	44	502
d__Bacteria	k__norank	p__Proteobacteria	c__Gammaproteobacteria	o__Enterobacteriales	f__Enterobacteriaceae	g__Candidatus_Regiella	s__Candidatus_Regiella_insecticola	OTU237	3	26	0	1	0	5	0	0	0	0	0	0	0	0	0	0	0	0	35
d__Bacteria	k__norank	p__Firmicutes	c__Bacilli	o__Bacillales	f__Planococcaceae	g__Lysinibacillus	s__unclassified_g__Lysinibacillus	OTU789	0	0	0	0	0	0	0	0	0	4	3	12	0	0	0	0	0	0	19
d__Bacteria	k__norank	p__Actinobacteria	c__Actinobacteria	o__Micrococcales	f__Microbacteriaceae	g__Diaminobutyricimonas	s__uncultured_bacterium_g__Diaminobutyricimonas	OTU1835	20	114	43	2	6	50	7	20	9	2	5	1	137	91	163	593	961	484	2708
d__Bacteria	k__norank	p__Bacteroidetes	c__Sphingobacteriia	o__Sphingobacteriales	f__Chitinophagaceae	g__norank_f__Chitinophagaceae	s__unclassified_g__norank_f__Chitinophagaceae	OTU1326	0	0	0	0	0	0	0	0	0	0	0	0	22	5	10	112	58	190	397
d__Bacteria	k__norank	p__Firmicutes	c__Clostridia	o__Clostridiales	f__Ruminococcaceae	g__Ruminiclostridium_9	s__uncultured_bacterium_g__Ruminiclostridium_9	OTU1183	0	1	0	0	0	0	0	0	0	10	5	59	0	0	0	0	0	0	75
d__Bacteria	k__norank	p__Proteobacteria	c__Gammaproteobacteria	o__Oceanospirillales	f__Halomonadaceae	g__unclassified_f__Halomonadaceae	s__unclassified_f__Halomonadaceae	OTU248	38	167	360	33	12	26	56	349	24	0	0	0	0	0	0	1	1	0	1067
d__Bacteria	k__norank	p__Bacteroidetes	c__Bacteroidia	o__Bacteroidales	f__Bacteroidales_S24-7_group	g__norank_f__Bacteroidales_S24-7_group	s__uncultured_bacterium_g__norank_f__Bacteroidales_S24-7_group	OTU1019	0	0	0	0	0	0	0	0	0	1	1	21	0	0	0	0	0	0	23
d__Bacteria	k__norank	p__Proteobacteria	c__Alphaproteobacteria	o__Rhodospirillales	f__Acetobacteraceae	g__unclassified_f__Acetobacteraceae	s__unclassified_f__Acetobacteraceae	OTU1539	0	0	0	0	0	0	0	0	0	0	0	0	4	2	10	16	34	20	86
d__Bacteria	k__norank	p__Bacteroidetes	c__Sphingobacteriia	o__Sphingobacteriales	f__Chitinophagaceae	g__Arachidicoccus	s__Chitinophaga_sp._BS20	OTU1344	0	0	0	0	0	0	0	0	0	0	0	0	22	12	27	10	4	9	84
d__Bacteria	k__norank	p__Firmicutes	c__Clostridia	o__Clostridiales	f__Ruminococcaceae	g__[Eubacterium]_coprostanoligenes_group	s__gut_metagenome_g__[Eubacterium]_coprostanoligenes_group	OTU1109	0	0	0	0	0	0	0	1	0	37	20	331	0	0	0	0	0	0	389
d__Bacteria	k__norank	p__Firmicutes	c__Clostridia	o__Clostridiales	f__Lachnospiraceae	g__Lachnospiraceae_NK4A136_group	s__unclassified_g__Lachnospiraceae_NK4A136_group	OTU742	0	0	0	0	0	0	0	0	0	8	3	34	0	0	0	0	0	0	45
d__Bacteria	k__norank	p__Proteobacteria	c__Gammaproteobacteria	o__Enterobacteriales	f__Enterobacteriaceae	g__Enterobacter	s__unclassified_g__Enterobacter	OTU217	53	12	5	1	71	1	11	10	11	0	0	0	3	4	0	2	1	2	187
d__Bacteria	k__norank	p__Bacteroidetes	c__Bacteroidia	o__Bacteroidales	f__Bacteroidaceae	g__Bacteroides	s__Bacteroides_uniformis	OTU763	0	0	0	0	0	0	0	0	0	10	11	54	0	0	0	0	6	0	81
