# Supplementary material for: Bacterial Communities Associated with the Pine Wilt Disease Insect Vector Monochamus alternatus (Coleoptera: Cerambycidae) during the Larvae and Pupae Stages
Source: Insects. 2020 Jun 17;11(6):376. doi: 10.3390/insects11060376 (PMC7348839; doi:10.3390/insects11060376)
Supplement: Supplementary file 1 [file insects-11-00376-s001.zip › Supplementary Files/Supplementary Table S2.xls]

## Sheet: T-test
Estimators	FF-Mean	FF-Sd	FM-Mean	FM-Sd	FH-Mean	FH-Sd	Pvalue(FF-FM)	Qvalue(FF-FM)	Pvalue(FF-FH)	Qvalue(FF-FH)	Pvalue(FH-FM)	Qvalue(FH-FM)
chao	254.68	36.941	233.3	52.437	177.29	8.182	0.5947	0.5947	0.02396	0.07188	0.1416	0.2124
simpson	0.23652	0.14004	0.41434	0.18341	0.36905	0.050089	0.2529	0.37935	0.1976	0.37935	0.7011	0.7011
Estimators	F-Mean	F-Sd	FP-Mean	FP-Sd	Y-Mean	Y-Sd	Z-Mean	Z-Sd	Pvalue(F-FP)	Qvalue(F-FP)	Pvalue(F-Y)	Qvalue(F-Y)	Pvalue(F-Z)	Qvalue(F-Z)	Pvalue(FP-Y)	Qvalue(FP-Y)	Pvalue(FP-Z)	Qvalue(FP-Z)	Pvalue(Y-Z)	Qvalue(Y-Z)
chao	221.76	47.362	281.67	11.919	368.63	16.473	380.26	18.087	0.06156	0.073872	0.0004481	0.0013443	0.0002571	0.0013443	0.001772	0.002658	0.0014	0.002658	0.4567	0.4567
simpson	0.33997	0.14263	0.35946	0.15359	0.075491	0.0090148	0.013873	0.0015232	0.8579	0.8579	0.0005107	0.0015321	0.0001296	0.0007776	0.08473	0.101676	0.05997	0.089955	0.005912	0.011824
Tips: Mean is the mean value, Sd is the standard deviation, Pvalue is the false positive probability value, Qvalue is the FDR value.
