# Supplementary material for: Bacterial Communities Associated with the Pine Wilt Disease Insect Vector Monochamus alternatus (Coleoptera: Cerambycidae) during the Larvae and Pupae Stages
Source: Insects. 2020 Jun 17;11(6):376. doi: 10.3390/insects11060376 (PMC7348839; doi:10.3390/insects11060376)
Supplement: Supplementary file 1 [file insects-11-00376-s001.zip › Supplementary Files/Supplementary Table S3.xls]

## Sheet: KEGG pathway level3_all samples
Table S3 KEGG Pathway level 3 abundance table The first column is the corresponding function description, Mean is the mean value, Sd is the standard deviation, and the other columns are the abundance values of the functions corresponding to KEGG pathway level 3 in each sample.
Description	FF1	FF2	FF3	FM1	FM2	FM3	FH1	FH2	FH3	FP1	FP2	FP3	Y1	Y2	Y3	Z1	Z2	Z3	Mean	Sd
Transporters	1064486	1371406	1254660	1289958	1285331	1215140	1372316	1145720	1379975	1554482	1749141	1285142	1618005	1485561	1621072	2191706	2488261	2197828	1.53168e+06	395414
ABC transporters	647647	784435	771890	787367	781775	731299	806035	670194	826820	952739	1070236	749039	954235	888831	947689	1259880	1419876	1263768	906320	217858
General function prediction only	615683	703611	708252	683204	746708	659778	674632	642423	688526	738947	792103	656420	819909	743083	836849	1119196	1166683	1188477	788027	180664
DNA repair and recombination proteins	453112	505094	475965	492563	523310	490030	482529	470046	485429	490229	520487	478957	583317	526520	613547	837906	925197	854722	567164	146732
Two-component system	405310	384790	499343	526612	520354	480169	512961	392303	539174	567019	627386	442460	570047	548998	566914	715590	752496	750060	544555	111118
Secretion system	394652	352676	455308	494404	496754	459756	472164	388618	482582	482055	534719	378018	501081	478402	494813	586498	601017	610221	481319	72922.3
Function unknown	374232	360397	422220	464826	455279	433502	449982	375402	459727	463431	511245	377282	483188	459121	482914	593138	613063	617094	466447	77587.6
Purine metabolism	378294	426050	396710	409118	433353	407432	400751	394568	404350	387311	409986	378412	479336	433827	500476	676111	743962	693370	464079	115663
Transcription factors	337537	378190	373878	421947	398289	391407	426895	364317	438826	462094	523919	378089	466498	430876	464771	563085	581928	578052	443367	75119.4
Bacterial motility proteins	293824	242429	372651	406654	403845	360250	394866	275811	408594	388796	432506	290620	430965	421813	425627	530394	564916	557034	400089	90133.6
Ribosome	297995	356654	319661	297069	339158	306032	296270	314637	293740	299005	305883	331082	382429	337774	411157	587345	658386	596673	373942	115716
Peptidases	255118	294447	285188	296232	313671	288995	295936	267369	303054	313292	339817	304585	361433	325782	374481	510622	535182	532131	344296	88678.1
Other ion-coupled transporters	265285	287466	312116	339639	334917	313729	334263	278982	356152	374668	423410	317715	336069	318223	325511	350686	363304	361154	332960	37117.4
Pyrimidine metabolism	261132	309297	267234	274562	291459	276540	272980	283815	272584	273535	289701	284575	325157	290190	342008	453125	505313	460167	318521	74479.7
Chromosome	257973	263870	275190	296812	312226	289143	288933	265890	294652	279906	303829	272170	323146	297602	328910	410028	437259	424936	312360	55122.8
Ribosome Biogenesis	252675	267611	268807	285663	299518	277327	277917	265996	279945	268601	289366	256808	294291	274092	296092	353199	395080	357657	292258	38215.4
Amino acid related enzymes	202465	242068	236661	221377	247849	215264	221093	211900	225043	243467	257162	232552	281865	253843	295434	410092	452115	421119	270632	76325
Oxidative phosphorylation	200050	198556	241899	221520	254345	213649	213456	184306	215831	221067	226290	206374	284206	257253	301861	449464	478452	475391	269109	96282.7
Arginine and proline metabolism	163180	210617	224674	173637	215748	162713	176138	164541	183727	233299	248559	203490	273459	247614	293138	455971	512187	467364	256114	109573
Amino sugar and nucleotide sugar metabolism	182361	222829	189497	211973	206987	207143	219263	204339	220293	213096	234788	217252	264718	234583	280223	385515	408241	396226	249963	71471.5
Others	191295	293937	198620	183102	200901	179410	196756	239028	198622	215277	231706	182814	269298	227321	277549	370637	393465	390618	246686	71903.5
Glycolysis / Gluconeogenesis	171401	233867	196533	192306	204090	187244	204512	188999	203324	228520	247350	204767	255875	228034	268390	374500	424833	378125	244037	73505.9
Pyruvate metabolism	188626	220206	212550	200952	224130	198092	198637	191699	204181	206807	217342	184530	251362	230549	261506	363315	410084	374420	241055	68685.7
Chaperones and folding catalysts	184165	181869	213627	220292	233607	208820	213246	182692	215923	223134	242735	202042	236310	221361	239255	302780	326266	314017	231230	42526.8
Carbon fixation pathways in prokaryotes	176426	186930	200293	195499	217559	190614	186356	172646	192177	196721	205775	184618	227168	210326	235459	325402	359398	338509	222326	57326.4
Butanoate metabolism	165286	207936	200335	168689	202120	161835	165937	158938	171849	177099	182731	142161	235116	214201	246491	369730	428161	377704	220907	83908.1
DNA replication proteins	180879	198996	183544	200650	203204	198288	197011	193805	197600	184346	196648	195470	219403	199038	227435	283772	311921	289760	214543	39036.2
Replication, recombination and repair proteins	197437	281792	165156	206094	195612	196557	207380	262594	212190	166740	187786	153455	233519	200584	228384	224985	236461	238337	210837	33220.1
Bacterial secretion system	153664	153221	188040	198844	200940	182183	193845	153991	199108	182300	202849	148002	223720	205975	224133	295653	311332	309765	207087	50786.8
Methane metabolism	152826	177215	178141	173554	186990	168444	175293	151838	175423	192507	203645	189445	211036	193356	217893	305167	340556	315482	206045	55721
Glycine, serine and threonine metabolism	146976	164991	179435	165646	184935	156925	161889	143320	167894	167318	178498	147787	216229	196855	227549	336156	362103	349956	203026	71061.4
Alanine, aspartate and glutamate metabolism	145001	176445	167806	154004	177299	150360	152375	148651	157951	166180	175822	160320	209386	188767	225370	332397	378692	335577	200134	72105.2
Flagellar assembly	153790	120516	169434	214655	186090	191066	209376	147245	216298	169381	191811	132184	214718	205816	214987	262998	274569	272712	197091	44559.8
Membrane and intracellular structural molecules	154135	136054	181503	200892	204007	182383	190834	150851	197294	203133	224965	164493	205116	193891	201029	238315	234971	256897	195598	31536
Cysteine and methionine metabolism	144206	173626	166039	172814	179092	162146	173182	155059	180118	193527	212043	172016	202501	182905	204820	262813	284997	269896	193989	40148.3
Aminoacyl-tRNA biosynthesis	145283	182953	162325	143634	169769	148277	145908	153860	144292	145270	147320	157170	202264	175959	218894	324796	354016	333902	191994	70395.7
Propanoate metabolism	131529	164206	175444	133043	170568	130690	128661	118614	135739	143692	145665	111362	198591	181519	211524	340836	393796	351269	187042	85500.5
Energy metabolism	149746	149620	175354	175048	185109	165246	168681	144744	171331	174863	189051	161168	187496	177114	187615	236572	248830	250711	183239	31538.1
Translation proteins	162827	161720	166680	183168	188279	177568	175870	169016	177076	172374	184362	164778	183551	170558	183840	213872	224476	225410	182524	19607.2
Nitrogen metabolism	135061	151553	162451	172179	171883	157696	171205	139373	180347	147951	165446	132181	187782	174105	188594	238062	257113	245871	176603	36487.6
Pentose phosphate pathway	125336	154582	135417	142141	143668	136915	146105	137549	146692	155202	171431	143510	182906	163197	191382	263971	283982	272279	172015	49683.2
Citrate cycle (TCA cycle)	127333	128082	143017	143118	156481	138461	137173	117796	141686	143100	150000	129608	176961	165106	190975	285477	334558	285749	171927	63163.2
Protein folding and associated processing	126753	139769	154531	153467	163267	141440	149820	127798	153886	153645	166296	129158	178153	165920	181439	243577	269263	251737	169440	42503.3
Porphyrin and chlorophyll metabolism	111910	118138	153848	144061	153617	127850	138710	100764	148002	137438	150333	121270	183705	170555	191129	282338	300601	295907	168343	61946.5
Homologous recombination	137153	150856	140941	148434	158071	148863	143943	144103	144786	139353	147048	146929	165450	150786	172769	223604	252599	225902	163422	34099.6
Starch and sucrose metabolism	93270	160518	105215	107486	109602	102831	123201	122829	124536	177835	199032	161831	175422	145601	183907	263593	269797	273114	161090	58629.4
Lipid biosynthesis proteins	111171	137592	142964	114770	139921	112037	112213	105957	116876	132125	137566	110851	164889	146449	173236	270814	285987	287252	155704	60915.5
Glyoxylate and dicarboxylate metabolism	108426	110464	138318	124643	143427	117273	120190	95558	126030	131402	141037	105068	168111	156906	175815	265193	294092	277541	155527	60802.6
Fructose and mannose metabolism	95340	148722	112679	120993	119603	111490	138711	116682	136228	157451	174072	144277	160832	141873	165912	218328	242817	217885	151328	40600.3
Valine, leucine and isoleucine biosynthesis	112308	136135	127561	114976	134117	110583	114437	115283	116910	124111	127908	112879	160028	142650	171351	253824	288789	258622	151248	56189.4
Phenylalanine, tyrosine and tryptophan biosynthesis	118494	136031	131292	120843	138563	114732	117204	122294	120741	121129	127365	118418	158572	141828	168752	243727	268719	248975	150982	49678.2
Transcription machinery	104913	113129	131567	112221	131964	111278	108939	99542	112929	114144	117631	122441	157556	140014	171866	270702	280419	293487	149708	63469.9
Lipopolysaccharide biosynthesis proteins	144385	100486	139914	185431	160202	173358	168832	140767	172400	141781	159045	121743	150097	148956	145819	143819	127375	152434	148714	20181.8
Phosphotransferase system (PTS)	121053	149956	112569	182012	134007	166664	212020	153452	200461	193499	228670	156016	148175	140710	133207	78726	84509	68774	148027	45106.1
Peptidoglycan biosynthesis	118636	142578	124983	127158	137848	125519	128003	130412	127472	126728	135580	127699	150973	134690	155715	201511	219502	207003	145667	30887.5
Pores ion channels	112580	101112	146108	145454	152568	131466	138331	108449	141872	147267	164364	114192	152050	145211	148938	177505	182647	191397	144528	25001.6
Valine, leucine and isoleucine degradation	80536	114930	142482	68527	123963	67662	67330	56433	72969	99496	96794	64367	154726	141451	171623	325380	391170	337707	143197	102421
Mismatch repair	114088	130248	118132	124248	129937	124523	122856	120951	123214	119406	125678	125927	145143	130108	152339	204790	225410	209106	141450	34390.9
Fatty acid metabolism	93151	118663	137992	84637	126078	82971	81072	70511	84695	113879	112889	76365	142353	131278	152887	271123	321667	279408	137868	75064.1
Lysine biosynthesis	103816	122722	116921	109940	122244	108399	108485	109016	110120	119039	125630	117824	141033	126062	147802	207329	226824	213141	135353	38828.6
Bacterial chemotaxis	84047	82920	119303	117655	116308	102713	117664	81478	123293	146101	164213	111801	149530	147928	147663	195714	212645	211362	135130	40691.8
Glycerophospholipid metabolism	106533	111523	112283	123448	126017	119143	119336	110662	122400	105745	113939	98809	135862	123299	138965	180947	185505	190749	129176	27930.1
Pantothenate and CoA biosynthesis	94517	105379	103042	102285	111015	99221	99223	96314	102054	109683	116008	102373	128140	115520	134797	188751	207245	194713	122793	35818.3
Signal transduction mechanisms	103037	109168	103813	118894	115929	115325	115495	110975	118569	116673	128127	101389	122970	114722	122164	139229	147963	143470	119328	13217.2
DNA replication	98268	110264	100508	103866	109898	105185	101666	103653	101883	95505	99512	102597	120565	108813	127965	171053	191822	172665	118094	29149.7
Tryptophan metabolism	74330	89064	113391	71137	104296	69552	67538	55501	71761	81360	82295	55138	123053	113175	134250	241333	282194	249125	115472	69544.1
Protein export	87553	95421	95446	94369	104940	94242	92528	87249	94130	93811	97270	94866	117375	106158	126950	184176	208173	184763	114412	37502.9
Histidine metabolism	76460	104539	99658	71227	99251	69104	71348	78707	73861	82892	83254	80891	117933	103742	127930	203909	227152	209450	110073	50577.3
Carbon fixation in photosynthetic organisms	85846	93229	90928	100126	99728	96248	100712	88271	99769	102362	111995	99892	113834	103779	116239	151751	161347	160153	109789	23558
Protein kinases	83977	79473	99553	107048	105519	98235	103372	81049	111324	116183	128488	90245	110294	106329	109879	137798	150610	138434	108767	19935.5
Fatty acid biosynthesis	79952	99286	96295	84171	97597	83792	83411	84740	86792	92497	95902	80549	117157	102754	121243	176977	180184	191157	108581	36105.7
Glycosyltransferases	90823	90553	90781	107618	98581	103143	103914	93669	104269	111563	124862	95176	109364	100639	109112	127973	125490	134268	106767	13570.3
Pentose and glucuronate interconversions	49083	91419	73719	68248	73831	57782	80597	61352	85310	116333	132308	94595	118544	100928	125255	189718	203185	196294	106583	47545.3
Glutathione metabolism	78186	80427	101253	87429	105517	83376	84082	73788	85089	94682	100016	69591	113523	105456	116218	165911	184510	175146	105789	34680.7
Galactose metabolism	64796	82599	66608	78841	77317	78822	90500	71961	83104	110354	120932	112893	108591	92903	116033	173194	174255	180436	104674	36997.9
Inorganic ion transport and metabolism	81671	69570	92568	104962	99069	95572	99569	76103	102137	107537	119485	81414	108450	104276	108588	136998	149611	140406	104333	21704.3
Terpenoid backbone biosynthesis	77184	100754	85626	73937	88424	76045	74753	80611	74409	81496	83742	84801	108184	95457	118518	181190	210303	181433	104270	42087.5
Nicotinate and nicotinamide metabolism	82783	83952	89919	94460	99566	91145	89795	81266	92138	90870	98748	84038	106091	98753	110824	150949	169679	153401	103799	26368.7
One carbon pool by folate	80191	91643	90257	84000	95741	83810	81534	81708	82651	90079	93512	93348	104326	94742	109958	153982	173045	158570	102394	28673.8
Lipopolysaccharide biosynthesis	96200	65912	94049	125377	110522	116012	114048	92211	116796	99144	110281	84955	103721	101537	101178	102367	83430	112723	101692	14356.6
Base excision repair	67398	83985	77722	71946	82656	71681	72182	66839	73035	79755	83457	73875	107106	94152	118824	192311	216672	192977	101476	47805
Folate biosynthesis	80021	84646	88428	87726	96317	84175	82026	80713	87421	83912	88007	75008	103051	94120	108242	147349	158535	153438	99063.1	26216.2
Ubiquinone and other terpenoid-quinone biosynthesis	84610	84106	82303	98776	93642	92370	94874	88385	96994	95027	104237	76343	98297	93004	98528	114345	128795	115280	96662	12827.4
Lysine degradation	61613	73683	95358	62595	86318	59210	59821	45063	63182	79497	81199	52926	97186	92152	104070	178924	212670	183468	93829.7	48329.1
Tyrosine metabolism	67608	95632	84872	58072	84405	59886	58653	69617	58981	71653	72116	58922	100967	88021	107637	171033	184350	180035	92914.4	42257.2
RNA degradation	75447	80042	80778	81457	88545	79999	78678	76565	79565	77086	80815	76248	95714	87400	100638	137710	150992	143215	92827.4	24573.7
beta-Alanine metabolism	61729	73239	92954	62592	85102	58562	59302	45025	62752	80696	82870	57876	94749	89043	100841	173284	206278	177185	92448.8	45903
Cell cycle - Caulobacter	67211	76047	77675	66569	80860	68092	65514	66054	65726	69162	68070	71546	97903	86682	105674	164280	181210	176009	91904.7	39470.4
Benzoate degradation	55838	96541	92121	35427	77802	39696	37387	47610	38443	53264	49857	36754	101765	88670	111774	207776	246361	213373	90581.1	65994.7
Sulfur relay system	80236	68953	86735	97324	91795	91846	90812	76006	94244	85028	92108	69923	90170	87225	91137	106803	108899	110354	89977.7	11679.1
Translation factors	72623	80904	77568	78035	83674	78348	77030	75633	76156	74840	78272	80811	90611	81875	94983	127706	140000	131322	88910.6	21109.5
Selenocompound metabolism	67067	77080	70695	78542	78008	74525	77825	71048	79903	79105	86046	71074	91148	80411	92912	121781	124320	128125	86089.7	19020
Thiamine metabolism	71659	80805	70109	77349	78505	76119	74425	77119	77865	74916	80377	77414	87833	78393	90725	114797	121099	120396	84994.7	16325.2
Glycerolipid metabolism	55321	69200	63483	60381	67843	60485	61945	56782	62172	62468	66392	61592	79408	71185	83746	123463	133936	126757	75919.9	25091.7
Sulfur metabolism	60359	62627	69344	69049	72593	65287	66864	59464	69369	69500	75350	58041	77669	71275	78734	103945	107781	110603	74880.8	16100.6
Aminobenzoate degradation	46893	78222	67349	32026	60935	34472	32945	41763	36059	27996	24360	18548	79726	66578	86244	165404	189428	173457	70133.6	52942.9
Riboflavin metabolism	54264	56926	60598	61923	63106	58271	59634	54827	61310	57273	62473	51928	72920	66837	77768	107136	118186	107540	69606.7	20149.5
C5-Branched dibasic acid metabolism	54122	64208	57778	56899	61640	53544	55736	57253	57551	59351	62216	52008	73691	65827	77374	108255	119212	109833	69249.9	21022.7
Biosynthesis of unsaturated fatty acids	50378	50954	68796	59635	70308	55517	56565	44774	59779	63933	68847	45754	71886	66977	73907	109467	110855	116987	69184.4	21780.1
Other transporters	59437	55245	63249	70490	72336	66462	66516	60897	68052	64163	70371	54788	70661	66709	70802	84380	92883	86467	69106	10165.1
Limonene and pinene degradation	46629	69639	70834	36042	63547	36615	35028	37063	37774	47925	44349	30110	69734	62588	74067	139166	163063	145053	67179.2	40544.2
Geraniol degradation	46073	55737	77167	41936	67583	40690	39054	29355	41236	49660	47202	29839	66582	62736	70634	130502	155824	133680	65860.6	37022.3
Prenyltransferases	47189	62116	49703	46101	51625	46361	47239	51393	46867	58917	60996	56624	68166	59390	74947	112254	127259	112526	65537.4	25320
Nucleotide excision repair	44683	55180	48855	44511	52248	46755	44263	44589	44793	46543	46709	51460	66557	58173	74582	122023	139500	122910	64129.7	30756.5
Photosynthesis proteins	48797	56256	53671	49823	56193	50755	48871	50489	49106	50042	51132	52151	66556	58505	71956	105721	113304	109438	63487	22096.9
Phenylalanine metabolism	34042	41735	54413	30012	50418	29868	28766	24915	29688	42152	43474	30790	72209	64898	82319	152523	172059	158153	63468.6	47721.2
Cell motility and secretion	48661	39582	56547	60888	64572	57182	57685	46170	57802	49904	53379	43635	63404	59881	64225	82294	80081	89659	59752.8	13307.1
Photosynthesis	44608	53204	49290	44519	51141	45797	44072	46725	43915	45348	46337	48958	60930	53135	66438	98578	106424	101868	58404.8	21101.5
Drug metabolism - other enzymes	43224	55249	43519	46517	49254	46263	46100	47477	47712	44857	49097	48975	60451	52792	65332	95497	107572	95801	58093.8	20076.9
Chloroalkane and chloroalkene degradation	31559	56100	48659	24009	43688	24006	26546	31434	27472	45859	43047	32949	58499	49951	61735	107187	117128	113245	52392.9	30109.6
Peroxisome	38191	41180	46829	36787	48859	36441	34349	34045	36864	35202	34880	31545	53890	48940	58815	95935	110392	98209	51186.3	24491.6
Streptomycin biosynthesis	28033	41631	35271	25552	36485	25424	27119	29192	26609	36127	37271	37058	56875	47601	64559	115504	124422	120783	50862	33668.6
Toluene degradation	37670	36063	43422	45616	48772	43175	43456	33468	44321	42886	46726	35606	53290	49497	55416	79429	84568	82384	50320.3	15759.3
Caprolactam degradation	35592	40101	53000	34429	48378	33232	31783	24228	32653	36873	36287	22128	50581	48008	53758	93791	111659	97372	49102.9	25716.3
Cyanoamino acid metabolism	29953	49013	38650	27122	35853	27590	30903	35744	30524	38073	41828	38228	53057	44497	57101	90364	99811	94664	47943.1	23227.1
Vitamin B6 metabolism	37465	36399	39737	44096	44197	42041	41853	36637	43728	38939	42193	35839	49329	45971	52296	71858	80434	72111	47506.8	13395.3
Naphthalene degradation	34725	64844	50258	24089	46474	24890	27210	35426	27653	39576	37840	28612	50157	41799	50783	84434	93775	89184	47318.3	22081.4
Metabolism of cofactors and vitamins	38065	36107	43845	44439	45508	42223	42207	36701	43284	44791	48411	35207	49201	46409	50137	65615	69651	68564	47242.5	10480.8
Ascorbate and aldarate metabolism	26000	42023	36570	38738	38791	32314	43450	30191	46072	37359	45846	27339	54818	50180	54890	76532	82687	77306	46728.1	16975.8
Amino acid metabolism	32132	38895	36972	39344	39215	35726	39938	34185	42272	49932	53877	42889	47570	43324	48175	62988	66791	66418	45591.3	10701.1
Inositol phosphate metabolism	18661	33332	36113	23347	30966	19741	25458	18210	28670	44837	50868	31007	50366	44063	54849	93905	104501	98183	44837.6	27328
Pertussis	39482	29879	40913	61053	44608	53382	58434	41333	60252	54151	64518	39867	42288	42739	37304	18910	15046	18834	42388.5	14818.5
Drug metabolism - cytochrome P450	22664	29434	39495	20311	38200	19445	20155	17630	20058	35467	35119	20483	43164	38503	44420	79612	87366	87496	38834.6	23033.1
Cytoskeleton proteins	23657	28858	31920	24124	35070	25487	24279	22230	24651	32539	33830	38116	41046	36308	45082	72266	78579	75579	38534.5	18208.7
Metabolism of xenobiotics by cytochrome P450	22312	28636	38117	20253	37318	19285	20059	17568	20009	35080	35012	20367	40242	36526	40647	70992	81253	77528	36733.6	20143.6
Biotin metabolism	31134	26571	31752	35908	36008	34209	32682	29399	34351	30148	31936	28353	31573	30745	31279	34255	37574	36345	32456.8	2965.97
Lipid metabolism	15920	26102	28835	24085	24444	20215	27716	18339	26740	49081	56027	36154	33802	30936	32543	40606	37879	42463	31771.5	10579.6
Carbohydrate metabolism	12262	26867	20001	15025	15980	12884	18556	16641	19594	44003	48715	34142	32840	27644	34807	54911	56941	57887	30538.9	15857.8
Novobiocin biosynthesis	23977	22217	24230	25447	27079	24553	23440	22153	24257	24902	26106	22676	30881	28600	33004	49231	53907	50309	29831.6	10251.4
Plant-pathogen interaction	20939	22552	25681	24536	27784	23295	24563	20574	24746	25804	27584	24846	31607	28925	32832	47671	51433	50135	29750.4	9760.86
Tetracycline biosynthesis	25628	28279	28218	27222	30260	27535	26211	28637	27405	26133	26234	22715	31529	28150	31407	37355	34901	41930	29430.5	4643.85
Taurine and hypotaurine metabolism	23494	30317	25312	22278	25221	23168	22117	25217	22513	21438	22807	20581	31219	28006	33241	46620	51274	48018	29046.7	9705.83
PPAR signaling pathway	17313	24315	27055	10627	24330	12016	9829	11648	10059	16569	14270	13582	30851	26634	36214	74078	85966	76276	28979.6	24277.8
Tropane, piperidine and pyridine alkaloid biosynthesis	20540	22067	25540	22875	26830	21557	21633	17913	22724	21457	22482	18439	30770	28173	32753	52834	58084	53746	28912.1	12604.4
RNA polymerase	22705	28668	23323	22293	25342	23414	22661	25195	22305	21696	22200	23781	29010	25333	31100	43104	48407	43618	28008.6	8321.66
Vibrio cholerae pathogenic cycle	25018	19339	25788	33087	29312	30511	31266	24823	31815	29590	33427	23976	28085	31726	26892	26153	26715	26267	27988.3	3673.2
Biosynthesis of siderophore group nonribosomal peptides	15885	29379	24647	24948	21444	19239	27714	20788	29675	48010	56409	31704	28022	26133	24780	21400	22518	21281	27443.1	9976.71
Tuberculosis	18450	24343	20838	16905	21536	17696	17145	19559	16743	18466	18010	19341	29653	25010	32538	53851	55640	58093	26878.7	14050.1
Biosynthesis and biodegradation of secondary metabolites	20848	23819	25592	26964	23500	23629	26630	21850	27549	36499	41479	26365	26450	25485	24692	23831	23611	25118	26328.4	5003.97
Glycan biosynthesis and metabolism	24404	17314	24827	34105	28112	30502	31789	23527	32517	29085	33194	22091	26561	26376	24313	20669	19323	21479	26121.6	4999.51
D-Glutamine and D-glutamate metabolism	20985	23242	23412	21967	24256	22096	21579	21184	21823	21582	22539	23275	26036	23422	27768	38365	40845	39990	25798.1	6647.15
Polyketide sugar unit biosynthesis	14271	21295	16918	11305	19255	11419	12447	15806	11138	15823	15669	18929	27402	22527	30883	55253	57769	59079	24288.2	16141.6
RNA transport	24256	26602	22416	27060	25515	26837	26648	28529	26356	23301	25680	24354	23017	20980	21475	16438	13383	17879	23373.7	4075.29
Synthesis and degradation of ketone bodies	13152	21587	24297	6698	21352	8544	7040	8589	6695	10697	8893	7285	25189	22080	28470	57340	68667	60953	22640.4	19766.4
D-Alanine metabolism	17241	22727	17232	18072	19273	18542	18700	20026	19043	19880	20907	19655	23425	20706	24838	34072	39604	33226	22620.5	6425.77
Phenylpropanoid biosynthesis	8823	25313	11627	5373	10471	5373	9645	14617	8386	22770	24955	21047	25798	19139	29380	52226	54788	55107	22491	16338.8
Phosphatidylinositol signaling system	20177	20816	20047	20237	22305	20141	19154	20342	19391	16365	16564	15590	22625	20519	23331	31869	35533	33475	22137.8	5695.57
Other glycan degradation	4960	15017	9327	4983	8433	5026	8308	8438	6830	22855	25237	32917	24211	16781	28432	56237	48596	64997	21754.7	18461.5
Huntington's disease	15371	14234	20039	16163	22161	15539	15072	13405	15759	12431	11784	9306	24244	22072	25682	40340	44820	43551	21220.7	10930.4
Nucleotide metabolism	18203	18093	16977	26695	19146	23727	26488	19619	27076	30602	35890	24229	19042	18633	16449	7707	6395	7037	20111.6	7933.4
Polycyclic aromatic hydrocarbon degradation	10825	27566	17966	2817	13789	4890	4834	9623	5245	7546	5685	7726	21994	16685	24506	55396	62201	58314	19867.1	19266.7
Nitrotoluene degradation	16558	12384	16063	22285	19225	20227	20587	15459	21128	18886	20172	15785	20948	20146	20908	25033	24498	27173	19859.2	3685.43
Bisphenol degradation	12987	25443	19799	6298	16487	7226	6931	10444	8172	9679	4245	6323	19741	15872	21023	46736	51929	49998	18851.8	15367.1
Cell division	13599	10861	16281	17348	18286	15796	16393	11988	16988	18998	20415	16538	17522	16980	17316	21728	24449	22664	17452.8	3438.17
Electron transfer carriers	15930	13061	13529	24641	17124	21538	23643	16687	25043	19566	23120	15282	17571	17528	16149	11017	11716	10125	17403.9	4684.05
Retinol metabolism	10586	18758	16361	8922	15391	8245	9917	9696	9981	18705	18899	11767	18448	15783	18957	32212	35782	34337	17374.8	8627.7
Ethylbenzene degradation	12029	25166	13588	7621	13838	8116	8702	16694	8976	11809	11563	8867	19395	15556	20493	31681	37227	32308	16868.3	9122.12
Glutamatergic synapse	10998	12552	15815	11089	13751	11160	10705	9721	11124	12083	12232	12683	16929	15735	18616	31864	37969	32517	16530.2	8510.06
Lipoic acid metabolism	14025	13248	14519	16029	15826	15101	15233	13324	15883	13826	14907	11674	16693	15706	17522	23053	25505	23376	16413.9	3766.73
Chlorocyclohexane and chlorobenzene degradation	5816	15020	15362	4760	13876	4209	6198	4619	6418	8240	9170	3486	20773	16765	21932	43806	44881	48570	16327.8	14714.1
Alzheimer's disease	8815	13223	15458	7480	14661	7495	8036	8826	7916	12091	11028	9251	18488	16243	20028	33521	37671	36003	15901.9	9914.87
Dioxin degradation	12993	18501	12305	12594	12224	13056	13277	14319	13147	13920	15896	11884	17079	15041	17310	21620	23985	21446	15588.7	3669.38
Arachidonic acid metabolism	7348	10671	13566	7272	12811	6755	7377	6719	7879	14246	15933	8855	16755	14920	18069	30124	31520	31756	14587.6	8472.41
Isoquinoline alkaloid biosynthesis	9092	7615	11488	10693	11442	10211	9709	7553	10251	9929	11001	8962	16121	14251	18188	31079	29824	32774	14454.6	8192.24
Restriction enzyme	14575	15051	13773	12443	19370	14906	10110	15035	11742	6805	5601	17095	12799	12471	14101	19653	24256	19958	14430.2	4600.89
Insulin signaling pathway	10744	13473	11076	12183	12608	11702	12379	12188	12289	13815	15260	12146	15589	13566	16253	21622	20068	22624	14421.4	3578.77
Primary immunodeficiency	10550	12866	10567	10993	11502	11282	10750	11516	10700	10141	10855	9659	13905	12453	15317	22125	25653	21353	13454.8	4687.63
Pathways in cancer	9509	7897	12351	10860	12521	10703	10002	7621	10439	10495	10548	9396	14256	13326	15262	24020	26337	25849	13410.7	5874.51
Bacterial toxins	5991	15943	10525	2423	8378	3836	4291	8995	3686	8097	8148	10487	15851	12495	17980	33105	35050	35307	13366	10661.8
Styrene degradation	4502	9783	14914	900	10343	1669	1129	2520	1271	4431	4593	1586	16142	14551	18343	40600	49976	43047	13350	15532.2
Amyotrophic lateral sclerosis (ALS)	9258	7887	11694	10684	12597	10141	9753	7580	11116	9853	10163	7702	14620	13471	15545	24594	26722	25950	13296.1	6151.05
Sphingolipid metabolism	1817	4713	5725	2078	4541	3183	3601	1010	2586	13667	14268	20526	14498	10542	17561	39549	31154	47081	13227.8	13627.8
Biosynthesis of ansamycins	7359	11650	10654	9761	10638	8128	11222	8102	11306	17884	20265	16131	13713	12514	13590	17535	18726	18368	13197	4043.69
alpha-Linolenic acid metabolism	9294	9034	11247	12047	12468	10922	11325	8225	11975	12339	13618	8579	13001	12565	13866	20431	26139	18750	13101.4	4516.22
Phosphonate and phosphinate metabolism	8064	11593	12135	7322	10727	6699	7745	8730	7750	17620	18597	12500	13347	11953	13293	19381	22671	20817	12830.2	5009.79
Adipocytokine signaling pathway	7288	8976	9448	4454	8859	4984	3731	5354	4273	7613	6648	7338	13107	11411	16111	32210	37575	32248	12312.7	10530
Xylene degradation	10944	13893	9415	10947	9838	11366	10901	11521	10728	9454	10303	9009	12768	11443	13625	16485	19357	16032	12112.7	2794.31
Ribosome biogenesis in eukaryotes	9943	9449	11413	9692	12104	9901	8879	8959	8770	10013	10010	9197	11167	10638	11941	17889	22080	16991	11613.1	3654.72
Cellular antigens	7400	11182	10507	5809	11128	6292	5646	7889	5966	7763	7164	6901	12993	10993	13764	22885	24801	25179	11347.9	6463.66
Penicillin and cephalosporin biosynthesis	6411	8325	8407	5727	9072	6173	6273	5906	5832	6310	6045	5136	12168	10044	13849	25891	28261	27253	10949.1	7821.12
Epithelial cell signaling in Helicobacter pylori infection	9610	10603	10653	13211	11693	11534	13461	10793	13928	13948	15672	13389	10523	10331	9376	5724	5213	6012	10870.8	2950.37
Fluorobenzoate degradation	2757	7195	11168	3091	8721	2517	3672	1686	3734	6427	7711	2851	13926	11735	15033	29464	28837	32943	10748.2	9936.09
Type II diabetes mellitus	9327	9093	8948	10750	9275	10446	10240	9475	10296	9360	10127	9061	10392	9982	10531	12642	13719	12887	10363.9	1384.69
Type I diabetes mellitus	10379	11710	8894	9514	9913	9936	9078	10817	8830	6434	6574	8075	10294	9238	10695	14239	16015	14695	10296.1	2559.28
Lysosome	1278	3374	4277	1727	3820	1359	2195	906	2035	11136	12206	15305	11034	8320	13611	29481	27745	34246	10225.3	10498.4
Protein processing in endoplasmic reticulum	5298	5551	7527	5632	8064	5899	5707	3956	5873	6540	6946	7630	9764	8840	11173	20669	23617	21345	9446.17	5998.95
Linoleic acid metabolism	6404	15299	10209	807	9354	1647	1548	6426	1706	6308	2027	4651	9886	7504	10883	22595	25756	23758	9264.89	7851.68
Biosynthesis of vancomycin group antibiotics	5622	6729	6071	5464	7472	5367	5716	5813	5229	6487	6683	7203	10427	8567	11670	19816	19048	21681	9170.28	5373.39
Ion channels	7318	12891	7337	7039	6392	6781	7543	10465	7602	8137	9532	6800	9574	7721	9575	11023	11413	11557	8816.67	1978.43
Glycosphingolipid biosynthesis - globo series	1167	3255	3583	1767	3938	1937	3300	928	2301	11120	11855	14643	8909	6880	10672	23478	22373	26061	8787.06	8133.28
Atrazine degradation	3213	8231	10857	4349	8585	3306	5218	2377	5614	6540	6965	3796	9986	8999	10463	18447	20438	19172	8697.56	5550.15
beta-Lactam resistance	5901	7081	6817	5609	7590	5840	5706	5817	5714	5523	5806	5095	9364	7661	10139	17262	18065	18590	8532.22	4553.8
Non-homologous end-joining	2286	5294	4978	369	3235	800	376	335	1143	1801	878	493	10161	8037	12720	31539	36003	32940	8521.56	12062.6
Butirosin and neomycin biosynthesis	2128	6099	3975	1748	3967	1963	2469	2871	2545	5817	6063	6589	9432	7349	11549	23268	26759	23428	8223.28	7972.25
Sporulation	1812	7722	2559	473	4487	785	1363	2611	24095	11888	9651	32393	5197	4121	5283	10587	12495	10304	8212.56	8386.63
MAPK signaling pathway - yeast	6313	8977	6801	5536	6998	5429	5956	7766	5802	6128	5803	6537	7618	6303	7455	9214	10168	10482	7182.56	1573.46
Proximal tubule bicarbonate reclamation	4895	4596	6206	5396	6722	5200	5060	3803	5520	5431	5675	4772	7547	6789	8775	14287	13269	15052	7166.39	3449.79
Zeatin biosynthesis	5511	6619	6033	5546	6339	5698	5537	5814	5474	5650	5897	6550	7008	6209	7522	10745	12093	10954	6955.5	2073.95
Carotenoid biosynthesis	1595	1980	3277	663	1823	644	1771	411	331	15032	15574	9096	7145	5346	8290	16280	13875	18658	6766.17	6444.4
Transcription related proteins	6054	9693	5913	7974	6013	6712	8754	9019	8920	7659	9428	5997	7208	6360	6198	2546	1381	2525	6575.22	2410.69
Parkinson's disease	1799	2151	6358	358	5916	653	322	253	172	2615	948	564	8938	7800	10246	21310	24255	23537	6566.39	8253.69
Renal cell carcinoma	4568	3698	5692	5431	5987	5527	5022	3770	5236	4804	4901	3831	6096	6015	6491	9818	11801	9926	6034.11	2245.52
African trypanosomiasis	4400	3551	5190	5308	5222	5027	4810	3742	4978	4322	4559	3127	6379	5934	7157	11348	12074	11419	6030.39	2746.98
Chagas disease (American trypanosomiasis)	4371	3454	4705	5302	5621	4980	4804	3740	4964	4256	4522	3043	6364	5733	6938	11288	12534	11361	5998.89	2813.26
Proteasome	5124	5667	6165	5427	6115	5151	4987	3869	5296	5572	5631	5541	5427	5091	5760	8401	8127	9239	5921.67	1338.19
Glycosaminoglycan degradation	602	2185	2403	1479	2226	1046	1991	769	1870	6420	7269	9848	6381	4886	7748	15724	14414	18705	5887	5551.48
Meiosis - yeast	2064	4621	4110	447	3153	691	365	273	518	1361	265	364	6630	5001	6854	20398	23929	23084	5784.89	8010.2
NOD-like receptor signaling pathway	4402	3484	5441	5346	5735	4965	4903	3777	5153	5303	5597	5532	4963	4849	4938	6125	5519	6592	5145.78	747.003
Prostate cancer	4402	3481	5433	5345	5729	4964	4903	3777	5153	5291	5598	5491	4949	4725	4921	6112	5492	6587	5130.72	747.159
Antigen processing and presentation	4402	3481	5433	5345	5729	4964	4903	3777	5153	5279	5578	5459	4949	4725	4921	6112	5489	6587	5127	745.329
Progesterone-mediated oocyte maturation	4402	3481	5433	5345	5729	4964	4903	3777	5153	5279	5578	5459	4949	4725	4921	6112	5489	6587	5127	745.329
Prion diseases	4163	3063	3889	5255	5238	4859	4792	3718	5090	4343	4780	3368	4894	4633	4776	5825	5766	6232	4704.67	842.897
Ubiquitin system	4296	3725	4496	5281	4745	4934	4816	3741	5439	4170	4602	3247	4646	4302	4886	6227	3996	6967	4695.33	894.195
Bladder cancer	4087	3108	3613	5266	4677	4908	4759	3709	4944	3957	4479	2986	4503	4529	4795	5946	7736	5276	4626.56	1087.94
Glycosphingolipid biosynthesis - ganglio series	553	1919	2161	1459	2127	1016	1964	759	1848	5807	6690	8030	4732	3847	5456	10873	10929	12472	4591.22	3818.66
Cardiac muscle contraction	1260	1433	5132	274	5111	441	244	179	122	2203	879	458	5744	5244	6466	13305	15184	14368	4335.94	5088.76
Primary bile acid biosynthesis	5327	5752	4377	4089	4804	4804	3953	5061	3601	1465	1120	2747	3343	2963	3273	4173	4874	4428	3897.44	1252.63
Stilbenoid, diarylheptanoid and gingerol biosynthesis	1302	4202	2434	163	836	347	271	215	1070	1639	528	279	3897	2728	4376	14149	15490	15687	3867.39	5364.39
Staphylococcus aureus infection	4532	13679	2181	752	1861	2813	2271	10006	2781	806	594	2870	4639	2373	4500	2838	3094	2925	3639.72	3269.57
Flavonoid biosynthesis	1223	3888	2163	149	768	328	287	2060	568	669	451	290	4952	3302	6081	12593	12192	13404	3631.56	4532.93
Ether lipid metabolism	633	1137	2675	129	1861	220	123	72	47	1083	1283	286	4400	3133	5079	11987	9924	13758	3212.78	4310.96
N-Glycan biosynthesis	603	1545	1290	109	1331	261	115	93	399	1201	773	1587	3738	2874	5090	11388	13302	11849	3197.11	4353.41
Steroid hormone biosynthesis	1381	3329	3047	200	1505	476	438	168	129	796	923	532	3210	2668	4051	10232	10454	12069	3089.33	3823.25
Secondary bile acid biosynthesis	4609	4088	2725	4011	3695	4648	3844	4975	3555	985	877	2696	2332	2161	2152	848	859	982	2780.11	1453.93
Apoptosis	647	919	1891	206	1664	754	106	85	64	830	128	316	3251	2623	3848	8171	9181	9271	2441.94	3171.33
Carbohydrate digestion and absorption	1232	4001	1393	1481	1432	1042	2126	2716	2196	3922	4457	2451	2780	2066	2570	2460	1294	2494	2339.61	993.774
RIG-I-like receptor signaling pathway	1583	4276	1707	1493	1491	1098	1901	2752	1993	3743	4439	2397	2637	1977	2370	1804	1877	1793	2296.17	956.406
p53 signaling pathway	541	724	1332	85	828	220	77	74	51	414	70	107	3235	2582	3831	8197	9194	9589	2286.17	3298.25
Influenza A	539	718	1226	84	805	212	78	74	50	474	73	112	3196	2558	3783	8010	9089	9174	2236.39	3210.65
Viral myocarditis	539	718	1226	84	805	212	78	74	50	412	69	106	3194	2556	3780	8005	9071	9169	2230.44	3209.53
Colorectal cancer	539	718	1226	84	805	212	77	74	50	412	69	106	3187	2554	3777	7988	9041	9144	2225.72	3200.61
Small cell lung cancer	539	718	1226	84	805	212	77	74	50	412	69	106	3187	2554	3777	7988	9041	9144	2225.72	3200.61
Toxoplasmosis	539	718	1226	84	805	212	77	74	50	412	69	106	3187	2554	3777	7988	9041	9144	2225.72	3200.61
Mineral absorption	756	1096	2347	137	2600	315	344	119	380	913	452	440	2043	1978	2646	5716	7679	5176	1952.06	2177.38
Amoebiasis	496	970	1082	100	1302	203	94	82	808	773	229	487	2082	1717	2502	6611	8851	6591	1943.33	2620.19
Bacterial invasion of epithelial cells	3353	971	1770	3778	2632	3884	3018	2932	3078	198	272	672	1508	1740	1423	391	202	540	1797.89	1305.57
Circadian rhythm - plant	190	753	915	43	291	118	49	42	346	157	32	55	2141	1617	2887	6994	7903	7132	1759.17	2698.16
Steroid biosynthesis	611	1423	944	75	653	143	93	75	267	528	495	85	2104	1666	2720	5491	4535	5980	1549.33	1913.25
Basal transcription factors	319	823	417	53	288	117	38	44	108	83	47	35	1091	980	1657	4064	5947	3326	1079.83	1679.12
Protein digestion and absorption	161	475	628	40	852	66	41	21	32	690	701	1693	986	707	1151	3029	3226	3713	1011.78	1161.98
Renin-angiotensin system	260	503	760	61	1101	134	46	29	27	96	17	21	1259	709	1658	3726	3286	3846	974.389	1314.29
D-Arginine and D-ornithine metabolism	214	335	354	40	412	121	274	46	273	474	360	152	952	833	1077	2432	2672	2555	754.222	877.88
Germination	49	759	409	67	174	57	171	106	4980	717	485	2461	396	400	294	301	509	180	695.278	1200.84
Betalain biosynthesis	107	274	282	37	111	37	20	22	8	79	21	51	959	535	1214	2834	1779	3154	640.222	989.273
Caffeine metabolism	71	283	131	16	84	33	14	19	32	92	15	32	842	510	1146	2453	1444	2746	553.5	858.614
Flavone and flavonol biosynthesis	1	10	17	1	9	4	3	1	0	158	126	587	781	417	1033	2397	1366	2891	544.556	870.043
Hypertrophic cardiomyopathy (HCM)	97	133	351	27	761	41	21	11	6	68	8	11	681	371	772	1895	1950	1983	510.389	710.074
Indole alkaloid biosynthesis	60	105	188	26	79	23	10	10	4	27	9	25	487	264	558	1472	1084	1694	340.278	531.622
Bile secretion	91	246	148	17	64	29	14	10	9	82	106	20	292	352	315	790	966	1018	253.833	330.496
Melanogenesis	2	15	40	7	14	5	2	4	1	50	12	26	450	259	636	1210	503	1322	253.222	419.392
1,1,1-Trichloro-2,2-bis(4-chlorophenyl)ethane (DDT) degradation	183	450	274	32	154	52	27	17	6	76	36	59	184	116	151	741	745	1006	239.389	297.524
Biosynthesis of type II polyketide products	16	20	1393	6	74	7	9	4	1	47	162	15	187	300	169	269	325	304	183.778	324.621
Vibrio cholerae infection	94	38	561	17	110	13	7	8	2	16	6	4	137	1462	91	287	252	182	182.611	349.893
Cytochrome P450	125	331	193	11	78	30	17	14	4	14	1	2	171	135	249	492	583	384	157.444	181.97
Vasopressin-regulated water reabsorption	0	1	0	0	1	0	0	0	0	15	0	1	195	105	228	668	289	827	129.444	244.147
Systemic lupus erythematosus	10	31	486	4	52	8	2	1	3	42	8	10	116	92	132	380	277	504	119.889	171.113
Endocytosis	28	59	340	10	387	13	21	7	5	28	15	18	86	63	67	287	313	340	115.944	141.747
Fc gamma R-mediated phagocytosis	28	59	340	10	387	13	21	7	5	28	15	18	86	63	67	287	313	340	115.944	141.747
GnRH signaling pathway	28	59	340	10	387	13	21	7	5	28	15	18	86	63	67	287	313	340	115.944	141.747
Biosynthesis of 12-, 14- and 16-membered macrolides	16	18	50	11	59	4	6	3	2	94	158	12	65	62	78	198	238	176	69.4444	74.7004
Photosynthesis - antenna proteins	51	136	204	34	72	38	17	51	51	85	17	30	4	4	34	17	4	85	51.8889	51.2524
Hematopoietic cell lineage	45	154	54	4	18	9	8	8	3	2	0	0	22	12	20	152	192	138	46.7222	64.1531
Clavulanic acid biosynthesis	0	2	1	0	0	0	0	0	0	62	4	6	28	26	71	110	148	96	30.7778	46.3815
Wnt signaling pathway	0	0	0	0	0	0	0	0	0	2	2	28	24	32	73	102	6	192	25.6111	50.4207
Chronic myeloid leukemia	0	0	0	0	0	0	0	0	0	0	0	0	24	32	73	102	6	192	23.8333	50.8796
Notch signaling pathway	0	0	0	0	0	0	0	0	0	0	0	0	24	32	73	102	6	192	23.8333	50.8796
mRNA surveillance pathway	2	4	3	0	2	1	0	1	0	10	5	34	12	10	10	84	117	90	21.3889	36.1941
Glycosphingolipid biosynthesis - lacto and neolacto series	16	25	50	7	35	8	0	0	0	5	11	45	6	11	14	17	7	6	14.6111	14.9002
Sesquiterpenoid biosynthesis	0	0	0	0	0	0	0	0	0	124	8	12	7	5	9	16	54	16	13.9444	30.3576
Various types of N-glycan biosynthesis	1	0	0	0	0	0	0	0	0	4	4	8	10	6	11	44	86	56	12.7778	24.1114
Fatty acid elongation in mitochondria	0	0	0	0	0	0	1	0	0	0	0	0	10	3	3	31	37	47	7.33333	14.7329
Tight junction	0	0	0	0	0	0	1	0	0	2	2	28	7	2	3	17	30	25	6.5	10.5955
Neuroactive ligand-receptor interaction	0	0	0	0	0	0	0	0	0	62	4	6	2	2	3	5	18	5	5.94444	14.6547
Pancreatic secretion	0	0	0	0	0	0	0	0	0	62	4	6	2	2	3	5	18	5	5.94444	14.6547
G protein-coupled receptors	0	1	22	7	2	1	1	2	0	9	6	54	0	0	0	0	0	0	5.83333	13.2054
Shigellosis	0	0	0	0	0	0	1	0	0	1	1	1	7	2	3	17	30	25	4.88889	9.23477
Isoflavonoid biosynthesis	0	1	1	0	0	0	0	0	0	1	0	1	11	20	15	11	21	5	4.83333	7.34246
Adherens junction	0	0	0	0	0	0	1	0	0	0	0	0	7	2	3	17	30	25	4.72222	9.31669
Arrhythmogenic right ventricular cardiomyopathy (ARVC)	0	0	0	0	0	0	1	0	0	0	0	0	7	2	3	17	30	25	4.72222	9.31669
Dilated cardiomyopathy (DCM)	0	0	0	0	0	0	1	0	0	0	0	0	7	2	3	17	30	25	4.72222	9.31669
Focal adhesion	0	0	0	0	0	0	1	0	0	0	0	0	7	2	3	17	30	25	4.72222	9.31669
Leukocyte transendothelial migration	0	0	0	0	0	0	1	0	0	0	0	0	7	2	3	17	30	25	4.72222	9.31669
Pathogenic Escherichia coli infection	0	0	0	0	0	0	1	0	0	0	0	0	7	2	3	17	30	25	4.72222	9.31669
Phagosome	0	0	0	0	0	0	1	0	0	0	0	0	7	2	3	17	30	25	4.72222	9.31669
Phototransduction - fly	0	0	0	0	0	0	1	0	0	0	0	0	7	2	3	17	30	25	4.72222	9.31669
Regulation of actin cytoskeleton	0	0	0	0	0	0	1	0	0	0	0	0	7	2	3	17	30	25	4.72222	9.31669
Calcium signaling pathway	3	8	12	2	4	2	1	3	3	5	1	2	0	0	2	1	0	5	3	3.04863
Biosynthesis of type II polyketide backbone	0	0	0	0	0	0	0	0	0	0	0	0	2	2	3	5	18	5	1.94444	4.35852
Cell cycle - yeast	0	0	0	0	0	0	0	0	0	2	2	28	0	0	0	0	0	0	1.77778	6.57585
Long-term depression	0	0	0	0	0	0	0	0	0	2	2	28	0	0	0	0	0	0	1.77778	6.57585
Oocyte meiosis	0	0	0	0	0	0	0	0	0	2	2	28	0	0	0	0	0	0	1.77778	6.57585
TGF-beta signaling pathway	0	0	0	0	0	0	0	0	0	2	2	28	0	0	0	0	0	0	1.77778	6.57585
Complement and coagulation cascades	1	3	2	0	1	0	0	0	0	0	0	0	0	0	0	0	0	0	0.388889	0.849837

## Sheet: KEGG pathway level3__F-FP
Table S3 KEGG Pathway level 3 abundance table The first column is the corresponding function description, Mean is the mean value, Sd is the standard deviation, and the other columns are the abundance values of the functions corresponding to KEGG pathway level 3 in each sample.
Description	FF1	FF2	FF3	FM1	FM2	FM3	FH1	FH2	FH3	FP1	FP2	FP3	Mean	Sd
Transporters	1064486	1371406	1254660	1289958	1285331	1215140	1372316	1145720	1379975	1554482	1749141	1285142	1.33065e+06	181159
ABC transporters	647647	784435	771890	787367	781775	731299	806035	670194	826820	952739	1070236	749039	798290	115199
General function prediction only	615683	703611	708252	683204	746708	659778	674632	642423	688526	738947	792103	656420	692524	49166.4
Two-component system	405310	384790	499343	526612	520354	480169	512961	392303	539174	567019	627386	442460	491490	73988.7
DNA repair and recombination proteins	453112	505094	475965	492563	523310	490030	482529	470046	485429	490229	520487	478957	488979	20035.2
Secretion system	394652	352676	455308	494404	496754	459756	472164	388618	482582	482055	534719	378018	449309	56823.1
Function unknown	374232	360397	422220	464826	455279	433502	449982	375402	459727	463431	511245	377282	428960	47317
Transcription factors	337537	378190	373878	421947	398289	391407	426895	364317	438826	462094	523919	378089	407949	50502.6
Purine metabolism	378294	426050	396710	409118	433353	407432	400751	394568	404350	387311	409986	378412	402195	16866.7
Bacterial motility proteins	293824	242429	372651	406654	403845	360250	394866	275811	408594	388796	432506	290620	355904	63119.4
Other ion-coupled transporters	265285	287466	312116	339639	334917	313729	334263	278982	356152	374668	423410	317715	328195	43522.5
Ribosome	297995	356654	319661	297069	339158	306032	296270	314637	293740	299005	305883	331082	313099	19974.2
Peptidases	255118	294447	285188	296232	313671	288995	295936	267369	303054	313292	339817	304585	296475	21974.1
Chromosome	257973	263870	275190	296812	312226	289143	288933	265890	294652	279906	303829	272170	283383	16945.5
Pyrimidine metabolism	261132	309297	267234	274562	291459	276540	272980	283815	272584	273535	289701	284575	279784	12881.4
Ribosome Biogenesis	252675	267611	268807	285663	299518	277327	277917	265996	279945	268601	289366	256808	274186	13470.4
Amino acid related enzymes	202465	242068	236661	221377	247849	215264	221093	211900	225043	243467	257162	232552	229742	16277.8
Oxidative phosphorylation	200050	198556	241899	221520	254345	213649	213456	184306	215831	221067	226290	206374	216445	18994.4
Amino sugar and nucleotide sugar metabolism	182361	222829	189497	211973	206987	207143	219263	204339	220293	213096	234788	217252	210818	14341.2
Chaperones and folding catalysts	184165	181869	213627	220292	233607	208820	213246	182692	215923	223134	242735	202042	210179	19621.3
Others	191295	293937	198620	183102	200901	179410	196756	239028	198622	215277	231706	182814	209289	32538.6
Glycolysis / Gluconeogenesis	171401	233867	196533	192306	204090	187244	204512	188999	203324	228520	247350	204767	205243	21566.5
Pyruvate metabolism	188626	220206	212550	200952	224130	198092	198637	191699	204181	206807	217342	184530	203979	12672.7
Replication, recombination and repair proteins	197437	281792	165156	206094	195612	196557	207380	262594	212190	166740	187786	153455	202733	37455.6
Arginine and proline metabolism	163180	210617	224674	173637	215748	162713	176138	164541	183727	233299	248559	203490	196694	29924
DNA replication proteins	180879	198996	183544	200650	203204	198288	197011	193805	197600	184346	196648	195470	194203	7247.02
Carbon fixation pathways in prokaryotes	176426	186930	200293	195499	217559	190614	186356	172646	192177	196721	205775	184618	192134	12348.1
Membrane and intracellular structural molecules	154135	136054	181503	200892	204007	182383	190834	150851	197294	203133	224965	164493	182545	26297
Bacterial secretion system	153664	153221	188040	198844	200940	182183	193845	153991	199108	182300	202849	148002	179749	21442.2
Methane metabolism	152826	177215	178141	173554	186990	168444	175293	151838	175423	192507	203645	189445	177110	15118.6
Butanoate metabolism	165286	207936	200335	168689	202120	161835	165937	158938	171849	177099	182731	142161	175410	19679.8
Flagellar assembly	153790	120516	169434	214655	186090	191066	209376	147245	216298	169381	191811	132184	175154	31919.9
Cysteine and methionine metabolism	144206	173626	166039	172814	179092	162146	173182	155059	180118	193527	212043	172016	173656	17443.4
Translation proteins	162827	161720	166680	183168	188279	177568	175870	169016	177076	172374	184362	164778	173643	8848.32
Phosphotransferase system (PTS)	121053	149956	112569	182012	134007	166664	212020	153452	200461	193499	228670	156016	167532	36470.4
Energy metabolism	149746	149620	175354	175048	185109	165246	168681	144744	171331	174863	189051	161168	167497	14017.4
Glycine, serine and threonine metabolism	146976	164991	179435	165646	184935	156925	161889	143320	167894	167318	178498	147787	163801	13317.6
Alanine, aspartate and glutamate metabolism	145001	176445	167806	154004	177299	150360	152375	148651	157951	166180	175822	160320	161018	11488.4
Nitrogen metabolism	135061	151553	162451	172179	171883	157696	171205	139373	180347	147951	165446	132181	157277	16008.4
Aminoacyl-tRNA biosynthesis	145283	182953	162325	143634	169769	148277	145908	153860	144292	145270	147320	157170	153838	12294.7
Lipopolysaccharide biosynthesis proteins	144385	100486	139914	185431	160202	173358	168832	140767	172400	141781	159045	121743	150695	24071.1
Protein folding and associated processing	126753	139769	154531	153467	163267	141440	149820	127798	153886	153645	166296	129158	146652	13530.3
Homologous recombination	137153	150856	140941	148434	158071	148863	143943	144103	144786	139353	147048	146929	145873	5580.23
Pentose phosphate pathway	125336	154582	135417	142141	143668	136915	146105	137549	146692	155202	171431	143510	144879	11716.2
Propanoate metabolism	131529	164206	175444	133043	170568	130690	128661	118614	135739	143692	145665	111362	140768	20105
Citrate cycle (TCA cycle)	127333	128082	143017	143118	156481	138461	137173	117796	141686	143100	150000	129608	137988	10737.3
Porphyrin and chlorophyll metabolism	111910	118138	153848	144061	153617	127850	138710	100764	148002	137438	150333	121270	133828	17634
Pores ion channels	112580	101112	146108	145454	152568	131466	138331	108449	141872	147267	164364	114192	133647	19981.5
Starch and sucrose metabolism	93270	160518	105215	107486	109602	102831	123201	122829	124536	177835	199032	161831	132349	33957.1
Fructose and mannose metabolism	95340	148722	112679	120993	119603	111490	138711	116682	136228	157451	174072	144277	131354	22469.1
Peptidoglycan biosynthesis	118636	142578	124983	127158	137848	125519	128003	130412	127472	126728	135580	127699	129385	6434.33
Phenylalanine, tyrosine and tryptophan biosynthesis	118494	136031	131292	120843	138563	114732	117204	122294	120741	121129	127365	118418	123926	7666.65
Mismatch repair	114088	130248	118132	124248	129937	124523	122856	120951	123214	119406	125678	125927	123267	4668.24
Lipid biosynthesis proteins	111171	137592	142964	114770	139921	112037	112213	105957	116876	132125	137566	110851	122837	13858.7
Glyoxylate and dicarboxylate metabolism	108426	110464	138318	124643	143427	117273	120190	95558	126030	131402	141037	105068	121820	15159.3
Valine, leucine and isoleucine biosynthesis	112308	136135	127561	114976	134117	110583	114437	115283	116910	124111	127908	112879	120601	8936.37
Transcription machinery	104913	113129	131567	112221	131964	111278	108939	99542	112929	114144	117631	122441	115058	9686.09
Lysine biosynthesis	103816	122722	116921	109940	122244	108399	108485	109016	110120	119039	125630	117824	114513	7048.93
Glycerophospholipid metabolism	106533	111523	112283	123448	126017	119143	119336	110662	122400	105745	113939	98809	114153	8167.41
Bacterial chemotaxis	84047	82920	119303	117655	116308	102713	117664	81478	123293	146101	164213	111801	113958	24774.3
Signal transduction mechanisms	103037	109168	103813	118894	115929	115325	115495	110975	118569	116673	128127	101389	113116	7777.48
Pantothenate and CoA biosynthesis	94517	105379	103042	102285	111015	99221	99223	96314	102054	109683	116008	102373	103426	6242.1
DNA replication	98268	110264	100508	103866	109898	105185	101666	103653	101883	95505	99512	102597	102734	4323.1
Lipopolysaccharide biosynthesis	96200	65912	94049	125377	110522	116012	114048	92211	116796	99144	110281	84955	102126	16628.6
Glycosyltransferases	90823	90553	90781	107618	98581	103143	103914	93669	104269	111563	124862	95176	101246	10262.3
Protein kinases	83977	79473	99553	107048	105519	98235	103372	81049	111324	116183	128488	90245	100372	14854.6
Fatty acid metabolism	93151	118663	137992	84637	126078	82971	81072	70511	84695	113879	112889	76365	98575.2	22156.1
Carbon fixation in photosynthetic organisms	85846	93229	90928	100126	99728	96248	100712	88271	99769	102362	111995	99892	97425.5	7075.66
Protein export	87553	95421	95446	94369	104940	94242	92528	87249	94130	93811	97270	94866	94318.8	4508.29
Inorganic ion transport and metabolism	81671	69570	92568	104962	99069	95572	99569	76103	102137	107537	119485	81414	94138.1	14484
Ubiquinone and other terpenoid-quinone biosynthesis	84610	84106	82303	98776	93642	92370	94874	88385	96994	95027	104237	76343	90972.2	7962.11
Nicotinate and nicotinamide metabolism	82783	83952	89919	94460	99566	91145	89795	81266	92138	90870	98748	84038	89890	5992.13
Fatty acid biosynthesis	79952	99286	96295	84171	97597	83792	83411	84740	86792	92497	95902	80549	88748.7	7071.22
Valine, leucine and isoleucine degradation	80536	114930	142482	68527	123963	67662	67330	56433	72969	99496	96794	64367	87957.4	27391.2
One carbon pool by folate	80191	91643	90257	84000	95741	83810	81534	81708	82651	90079	93512	93348	87372.8	5571.2
Glutathione metabolism	78186	80427	101253	87429	105517	83376	84082	73788	85089	94682	100016	69591	86953	11275.2
Galactose metabolism	64796	82599	66608	78841	77317	78822	90500	71961	83104	110354	120932	112893	86560.6	18522.6
Sulfur relay system	80236	68953	86735	97324	91795	91846	90812	76006	94244	85028	92108	69923	85417.5	9553.7
Folate biosynthesis	80021	84646	88428	87726	96317	84175	82026	80713	87421	83912	88007	75008	84866.7	5358
Histidine metabolism	76460	104539	99658	71227	99251	69104	71348	78707	73861	82892	83254	80891	82599.3	12136.7
Pentose and glucuronate interconversions	49083	91419	73719	68248	73831	57782	80597	61352	85310	116333	132308	94595	82048.1	24103.4
Terpenoid backbone biosynthesis	77184	100754	85626	73937	88424	76045	74753	80611	74409	81496	83742	84801	81815.2	7702.37
RNA degradation	75447	80042	80778	81457	88545	79999	78678	76565	79565	77086	80815	76248	79602.1	3458.14
Tryptophan metabolism	74330	89064	113391	71137	104296	69552	67538	55501	71761	81360	82295	55138	77946.9	17594.7
Translation factors	72623	80904	77568	78035	83674	78348	77030	75633	76156	74840	78272	80811	77824.5	2975.42
Thiamine metabolism	71659	80805	70109	77349	78505	76119	74425	77119	77865	74916	80377	77414	76388.5	3197.69
Selenocompound metabolism	67067	77080	70695	78542	78008	74525	77825	71048	79903	79105	86046	71074	75909.8	5218.8
Base excision repair	67398	83985	77722	71946	82656	71681	72182	66839	73035	79755	83457	73875	75377.6	6007.4
Cell cycle - Caulobacter	67211	76047	77675	66569	80860	68092	65514	66054	65726	69162	68070	71546	70210.5	5194.84
Tyrosine metabolism	67608	95632	84872	58072	84405	59886	58653	69617	58981	71653	72116	58922	70034.8	12490.8
beta-Alanine metabolism	61729	73239	92954	62592	85102	58562	59302	45025	62752	80696	82870	57876	68558.2	14181.9
Lysine degradation	61613	73683	95358	62595	86318	59210	59821	45063	63182	79497	81199	52926	68372.1	14807.1
Sulfur metabolism	60359	62627	69344	69049	72593	65287	66864	59464	69369	69500	75350	58041	66487.2	5415.78
Other transporters	59437	55245	63249	70490	72336	66462	66516	60897	68052	64163	70371	54788	64333.8	5817.08
Glycerolipid metabolism	55321	69200	63483	60381	67843	60485	61945	56782	62172	62468	66392	61592	62338.7	4081.71
Riboflavin metabolism	54264	56926	60598	61923	63106	58271	59634	54827	61310	57273	62473	51928	58544.4	3579.46
Biosynthesis of unsaturated fatty acids	50378	50954	68796	59635	70308	55517	56565	44774	59779	63933	68847	45754	57936.7	8880.75
C5-Branched dibasic acid metabolism	54122	64208	57778	56899	61640	53544	55736	57253	57551	59351	62216	52008	57692.2	3670.49
Benzoate degradation	55838	96541	92121	35427	77802	39696	37387	47610	38443	53264	49857	36754	55061.7	21831.7
Cell motility and secretion	48661	39582	56547	60888	64572	57182	57685	46170	57802	49904	53379	43635	53000.6	7472.14
Prenyltransferases	47189	62116	49703	46101	51625	46361	47239	51393	46867	58917	60996	56624	52094.2	6006.99
Photosynthesis proteins	48797	56256	53671	49823	56193	50755	48871	50489	49106	50042	51132	52151	51440.5	2634.36
Pertussis	39482	29879	40913	61053	44608	53382	58434	41333	60252	54151	64518	39867	48989.3	10998
Nucleotide excision repair	44683	55180	48855	44511	52248	46755	44263	44589	44793	46543	46709	51460	47549.1	3621.41
Drug metabolism - other enzymes	43224	55249	43519	46517	49254	46263	46100	47477	47712	44857	49097	48975	47353.7	3208.12
Geraniol degradation	46073	55737	77167	41936	67583	40690	39054	29355	41236	49660	47202	29839	47127.7	14095.4
Photosynthesis	44608	53204	49290	44519	51141	45797	44072	46725	43915	45348	46337	48958	46992.8	3005.66
Limonene and pinene degradation	46629	69639	70834	36042	63547	36615	35028	37063	37774	47925	44349	30110	46296.2	14132
Aminobenzoate degradation	46893	78222	67349	32026	60935	34472	32945	41763	36059	27996	24360	18548	41797.3	18259.1
Toluene degradation	37670	36063	43422	45616	48772	43175	43456	33468	44321	42886	46726	35606	41765.1	4861.52
Metabolism of cofactors and vitamins	38065	36107	43845	44439	45508	42223	42207	36701	43284	44791	48411	35207	41732.3	4219.72
Amino acid metabolism	32132	38895	36972	39344	39215	35726	39938	34185	42272	49932	53877	42889	40448.1	6235.83
Vitamin B6 metabolism	37465	36399	39737	44096	44197	42041	41853	36637	43728	38939	42193	35839	40260.3	3149.28
Peroxisome	38191	41180	46829	36787	48859	36441	34349	34045	36864	35202	34880	31545	37931	5216.72
Ascorbate and aldarate metabolism	26000	42023	36570	38738	38791	32314	43450	30191	46072	37359	45846	27339	37057.8	6852.63
Naphthalene degradation	34725	64844	50258	24089	46474	24890	27210	35426	27653	39576	37840	28612	36799.8	12144
Phenylalanine metabolism	34042	41735	54413	30012	50418	29868	28766	24915	29688	42152	43474	30790	36689.4	9473.87
Chloroalkane and chloroalkene degradation	31559	56100	48659	24009	43688	24006	26546	31434	27472	45859	43047	32949	36277.3	10740.4
Caprolactam degradation	35592	40101	53000	34429	48378	33232	31783	24228	32653	36873	36287	22128	35723.7	8682.56
Cyanoamino acid metabolism	29953	49013	38650	27122	35853	27590	30903	35744	30524	38073	41828	38228	35290.1	6436.45
Streptomycin biosynthesis	28033	41631	35271	25552	36485	25424	27119	29192	26609	36127	37271	37058	32147.7	5681.21
Biotin metabolism	31134	26571	31752	35908	36008	34209	32682	29399	34351	30148	31936	28353	31870.9	2951.02
Inositol phosphate metabolism	18661	33332	36113	23347	30966	19741	25458	18210	28670	44837	50868	31007	30100.8	10204.2
Lipid metabolism	15920	26102	28835	24085	24444	20215	27716	18339	26740	49081	56027	36154	29471.5	12076.4
Biosynthesis of siderophore group nonribosomal peptides	15885	29379	24647	24948	21444	19239	27714	20788	29675	48010	56409	31704	29153.5	11867
Cytoskeleton proteins	23657	28858	31920	24124	35070	25487	24279	22230	24651	32539	33830	38116	28730.1	5352.75
Vibrio cholerae pathogenic cycle	25018	19339	25788	33087	29312	30511	31266	24823	31815	29590	33427	23976	28162.7	4326.16
Glycan biosynthesis and metabolism	24404	17314	24827	34105	28112	30502	31789	23527	32517	29085	33194	22091	27622.2	5194.92
Biosynthesis and biodegradation of secondary metabolites	20848	23819	25592	26964	23500	23629	26630	21850	27549	36499	41479	26365	27060.3	6035.92
Tetracycline biosynthesis	25628	28279	28218	27222	30260	27535	26211	28637	27405	26133	26234	22715	27039.8	1885.64
Drug metabolism - cytochrome P450	22664	29434	39495	20311	38200	19445	20155	17630	20058	35467	35119	20483	26538.4	8358.32
Metabolism of xenobiotics by cytochrome P450	22312	28636	38117	20253	37318	19285	20059	17568	20009	35080	35012	20367	26168	8039.27
RNA transport	24256	26602	22416	27060	25515	26837	26648	28529	26356	23301	25680	24354	25629.5	1750.32
Plant-pathogen interaction	20939	22552	25681	24536	27784	23295	24563	20574	24746	25804	27584	24846	24408.7	2272.71
Novobiocin biosynthesis	23977	22217	24230	25447	27079	24553	23440	22153	24257	24902	26106	22676	24253.1	1511.67
Nucleotide metabolism	18203	18093	16977	26695	19146	23727	26488	19619	27076	30602	35890	24229	23895.4	5787.48
Carbohydrate metabolism	12262	26867	20001	15025	15980	12884	18556	16641	19594	44003	48715	34142	23722.5	12234.5
Taurine and hypotaurine metabolism	23494	30317	25312	22278	25221	23168	22117	25217	22513	21438	22807	20581	23705.2	2574.39
RNA polymerase	22705	28668	23323	22293	25342	23414	22661	25195	22305	21696	22200	23781	23631.9	1955.14
D-Glutamine and D-glutamate metabolism	20985	23242	23412	21967	24256	22096	21579	21184	21823	21582	22539	23275	22328.3	1015.25
Tropane, piperidine and pyridine alkaloid biosynthesis	20540	22067	25540	22875	26830	21557	21633	17913	22724	21457	22482	18439	22004.8	2514.12
D-Alanine metabolism	17241	22727	17232	18072	19273	18542	18700	20026	19043	19880	20907	19655	19274.8	1547.26
Phosphatidylinositol signaling system	20177	20816	20047	20237	22305	20141	19154	20342	19391	16365	16564	15590	19260.8	2027.12
Electron transfer carriers	15930	13061	13529	24641	17124	21538	23643	16687	25043	19566	23120	15282	19097	4378.05
Tuberculosis	18450	24343	20838	16905	21536	17696	17145	19559	16743	18466	18010	19341	19086	2233.82
Nitrotoluene degradation	16558	12384	16063	22285	19225	20227	20587	15459	21128	18886	20172	15785	18229.9	2937.23
Cell division	13599	10861	16281	17348	18286	15796	16393	11988	16988	18998	20415	16538	16124.2	2782.23
PPAR signaling pathway	17313	24315	27055	10627	24330	12016	9829	11648	10059	16569	14270	13582	15967.8	6095.26
Polyketide sugar unit biosynthesis	14271	21295	16918	11305	19255	11419	12447	15806	11138	15823	15669	18929	15356.2	3378.28
Huntington's disease	15371	14234	20039	16163	22161	15539	15072	13405	15759	12431	11784	9306	15105.3	3456.16
Lipoic acid metabolism	14025	13248	14519	16029	15826	15101	15233	13324	15883	13826	14907	11674	14466.2	1303.01
Phenylpropanoid biosynthesis	8823	25313	11627	5373	10471	5373	9645	14617	8386	22770	24955	21047	14033.3	7502.46
Dioxin degradation	12993	18501	12305	12594	12224	13056	13277	14319	13147	13920	15896	11884	13676.3	1866.98
Retinol metabolism	10586	18758	16361	8922	15391	8245	9917	9696	9981	18705	18899	11767	13102.3	4194.27
Restriction enzyme	14575	15051	13773	12443	19370	14906	10110	15035	11742	6805	5601	17095	13042.2	3997.18
Other glycan degradation	4960	15017	9327	4983	8433	5026	8308	8438	6830	22855	25237	32917	12694.2	9313.92
Insulin signaling pathway	10744	13473	11076	12183	12608	11702	12379	12188	12289	13815	15260	12146	12488.6	1222.3
Epithelial cell signaling in Helicobacter pylori infection	9610	10603	10653	13211	11693	11534	13461	10793	13928	13948	15672	13389	12374.6	1811.29
Ethylbenzene degradation	12029	25166	13588	7621	13838	8116	8702	16694	8976	11809	11563	8867	12247.4	4907.04
Synthesis and degradation of ketone bodies	13152	21587	24297	6698	21352	8544	7040	8589	6695	10697	8893	7285	12069.1	6535.73
Glutamatergic synapse	10998	12552	15815	11089	13751	11160	10705	9721	11124	12083	12232	12683	11992.8	1613.28
Biosynthesis of ansamycins	7359	11650	10654	9761	10638	8128	11222	8102	11306	17884	20265	16131	11925	4062.52
Bisphenol degradation	12987	25443	19799	6298	16487	7226	6931	10444	8172	9679	4245	6323	11169.5	6397.43
Primary immunodeficiency	10550	12866	10567	10993	11502	11282	10750	11516	10700	10141	10855	9659	10948.4	806.087
alpha-Linolenic acid metabolism	9294	9034	11247	12047	12468	10922	11325	8225	11975	12339	13618	8579	10922.8	1739.57
Phosphonate and phosphinate metabolism	8064	11593	12135	7322	10727	6699	7745	8730	7750	17620	18597	12500	10790.2	3953.5
Xylene degradation	10944	13893	9415	10947	9838	11366	10901	11521	10728	9454	10303	9009	10693.2	1294.67
Alzheimer's disease	8815	13223	15458	7480	14661	7495	8036	8826	7916	12091	11028	9251	10356.7	2859.98
Pathways in cancer	9509	7897	12351	10860	12521	10703	10002	7621	10439	10495	10548	9396	10195.2	1479.73
Arachidonic acid metabolism	7348	10671	13566	7272	12811	6755	7377	6719	7879	14246	15933	8855	9952.67	3340.25
Polycyclic aromatic hydrocarbon degradation	10825	27566	17966	2817	13789	4890	4834	9623	5245	7546	5685	7726	9876	7031.32
Amyotrophic lateral sclerosis (ALS)	9258	7887	11694	10684	12597	10141	9753	7580	11116	9853	10163	7702	9869	1578.35
Ribosome biogenesis in eukaryotes	9943	9449	11413	9692	12104	9901	8879	8959	8770	10013	10010	9197	9860.83	1004.57
Isoquinoline alkaloid biosynthesis	9092	7615	11488	10693	11442	10211	9709	7553	10251	9929	11001	8962	9828.83	1321.13
Type II diabetes mellitus	9327	9093	8948	10750	9275	10446	10240	9475	10296	9360	10127	9061	9699.83	626.419
Type I diabetes mellitus	10379	11710	8894	9514	9913	9936	9078	10817	8830	6434	6574	8075	9179.5	1581.31
Sporulation	1812	7722	2559	473	4487	785	1363	2611	24095	11888	9651	32393	8319.92	10148
Ion channels	7318	12891	7337	7039	6392	6781	7543	10465	7602	8137	9532	6800	8153.08	1901.91
Chlorocyclohexane and chlorobenzene degradation	5816	15020	15362	4760	13876	4209	6198	4619	6418	8240	9170	3486	8097.83	4332.91
Cellular antigens	7400	11182	10507	5809	11128	6292	5646	7889	5966	7763	7164	6901	7803.92	2033.01
Transcription related proteins	6054	9693	5913	7974	6013	6712	8754	9019	8920	7659	9428	5997	7678	1476.88
Bacterial toxins	5991	15943	10525	2423	8378	3836	4291	8995	3686	8097	8148	10487	7566.67	3806.79
Penicillin and cephalosporin biosynthesis	6411	8325	8407	5727	9072	6173	6273	5906	5832	6310	6045	5136	6634.75	1244.3
Adipocytokine signaling pathway	7288	8976	9448	4454	8859	4984	3731	5354	4273	7613	6648	7338	6580.5	1984.41
MAPK signaling pathway - yeast	6313	8977	6801	5536	6998	5429	5956	7766	5802	6128	5803	6537	6503.83	1026.77
Sphingolipid metabolism	1817	4713	5725	2078	4541	3183	3601	1010	2586	13667	14268	20526	6476.25	6196.86
Protein processing in endoplasmic reticulum	5298	5551	7527	5632	8064	5899	5707	3956	5873	6540	6946	7630	6218.58	1167.04
Biosynthesis of vancomycin group antibiotics	5622	6729	6071	5464	7472	5367	5716	5813	5229	6487	6683	7203	6154.67	745.167
beta-Lactam resistance	5901	7081	6817	5609	7590	5840	5706	5817	5714	5523	5806	5095	6041.58	727.236
Zeatin biosynthesis	5511	6619	6033	5546	6339	5698	5537	5814	5474	5650	5897	6550	5889	409.99
Atrazine degradation	3213	8231	10857	4349	8585	3306	5218	2377	5614	6540	6965	3796	5754.25	2562.73
Linoleic acid metabolism	6404	15299	10209	807	9354	1647	1548	6426	1706	6308	2027	4651	5532.17	4421.32
Proteasome	5124	5667	6165	5427	6115	5151	4987	3869	5296	5572	5631	5541	5378.75	597.677
Proximal tubule bicarbonate reclamation	4895	4596	6206	5396	6722	5200	5060	3803	5520	5431	5675	4772	5273	756.584
Fluorobenzoate degradation	2757	7195	11168	3091	8721	2517	3672	1686	3734	6427	7711	2851	5127.5	3010.69
Glycosphingolipid biosynthesis - globo series	1167	3255	3583	1767	3938	1937	3300	928	2301	11120	11855	14643	4982.83	4718.36
NOD-like receptor signaling pathway	4402	3484	5441	5346	5735	4965	4903	3777	5153	5303	5597	5532	4969.83	723.651
Lysosome	1278	3374	4277	1727	3820	1359	2195	906	2035	11136	12206	15305	4968.17	4968.63
Prostate cancer	4402	3481	5433	5345	5729	4964	4903	3777	5153	5291	5598	5491	4963.92	719.88
Antigen processing and presentation	4402	3481	5433	5345	5729	4964	4903	3777	5153	5279	5578	5459	4958.58	715.719
Progesterone-mediated oocyte maturation	4402	3481	5433	5345	5729	4964	4903	3777	5153	5279	5578	5459	4958.58	715.719
Renal cell carcinoma	4568	3698	5692	5431	5987	5527	5022	3770	5236	4804	4901	3831	4872.25	773.796
Styrene degradation	4502	9783	14914	900	10343	1669	1129	2520	1271	4431	4593	1586	4803.42	4518.52
African trypanosomiasis	4400	3551	5190	5308	5222	5027	4810	3742	4978	4322	4559	3127	4519.67	716.899
Chagas disease (American trypanosomiasis)	4371	3454	4705	5302	5621	4980	4804	3740	4964	4256	4522	3043	4480.17	759.575
Ubiquitin system	4296	3725	4496	5281	4745	4934	4816	3741	5439	4170	4602	3247	4457.67	655.471
Prion diseases	4163	3063	3889	5255	5238	4859	4792	3718	5090	4343	4780	3368	4379.83	741.711
Carotenoid biosynthesis	1595	1980	3277	663	1823	644	1771	411	331	15032	15574	9096	4349.75	5632.69
Bladder cancer	4087	3108	3613	5266	4677	4908	4759	3709	4944	3957	4479	2986	4207.75	746.63
Primary bile acid biosynthesis	5327	5752	4377	4089	4804	4804	3953	5061	3601	1465	1120	2747	3925	1470.42
Butirosin and neomycin biosynthesis	2128	6099	3975	1748	3967	1963	2469	2871	2545	5817	6063	6589	3852.83	1830.77
Staphylococcus aureus infection	4532	13679	2181	752	1861	2813	2271	10006	2781	806	594	2870	3762.17	4008.59
Secondary bile acid biosynthesis	4609	4088	2725	4011	3695	4648	3844	4975	3555	985	877	2696	3392.33	1341.74
Glycosaminoglycan degradation	602	2185	2403	1479	2226	1046	1991	769	1870	6420	7269	9848	3175.67	2972.9
Glycosphingolipid biosynthesis - ganglio series	553	1919	2161	1459	2127	1016	1964	759	1848	5807	6690	8030	2861.08	2503.1
RIG-I-like receptor signaling pathway	1583	4276	1707	1493	1491	1098	1901	2752	1993	3743	4439	2397	2406.08	1148.54
Carbohydrate digestion and absorption	1232	4001	1393	1481	1432	1042	2126	2716	2196	3922	4457	2451	2370.75	1180.29
Bacterial invasion of epithelial cells	3353	971	1770	3778	2632	3884	3018	2932	3078	198	272	672	2213.17	1367.51
Parkinson's disease	1799	2151	6358	358	5916	653	322	253	172	2615	948	564	1842.42	2160.79
Non-homologous end-joining	2286	5294	4978	369	3235	800	376	335	1143	1801	878	493	1832.33	1778.72
Meiosis - yeast	2064	4621	4110	447	3153	691	365	273	518	1361	265	364	1519.33	1594.17
Cardiac muscle contraction	1260	1433	5132	274	5111	441	244	179	122	2203	879	458	1478	1811.55
Stilbenoid, diarylheptanoid and gingerol biosynthesis	1302	4202	2434	163	836	347	271	215	1070	1639	528	279	1107.17	1195.44
Steroid hormone biosynthesis	1381	3329	3047	200	1505	476	438	168	129	796	923	532	1077	1082.56
Flavonoid biosynthesis	1223	3888	2163	149	768	328	287	2060	568	669	451	290	1070.33	1113.83
Germination	49	759	409	67	174	57	171	106	4980	717	485	2461	869.583	1457.16
Mineral absorption	756	1096	2347	137	2600	315	344	119	380	913	452	440	824.917	825.815
Ether lipid metabolism	633	1137	2675	129	1861	220	123	72	47	1083	1283	286	795.75	836.775
N-Glycan biosynthesis	603	1545	1290	109	1331	261	115	93	399	1201	773	1587	775.583	586.788
Apoptosis	647	919	1891	206	1664	754	106	85	64	830	128	316	634.167	619.427
Amoebiasis	496	970	1082	100	1302	203	94	82	808	773	229	487	552.167	426.504
Protein digestion and absorption	161	475	628	40	852	66	41	21	32	690	701	1693	450	503.143
Steroid biosynthesis	611	1423	944	75	653	143	93	75	267	528	495	85	449.333	419.487
p53 signaling pathway	541	724	1332	85	828	220	77	74	51	414	70	107	376.917	407.793
Influenza A	539	718	1226	84	805	212	78	74	50	474	73	112	370.417	383.673
Viral myocarditis	539	718	1226	84	805	212	78	74	50	412	69	106	364.417	383.21
Colorectal cancer	539	718	1226	84	805	212	77	74	50	412	69	106	364.333	383.279
Small cell lung cancer	539	718	1226	84	805	212	77	74	50	412	69	106	364.333	383.279
Toxoplasmosis	539	718	1226	84	805	212	77	74	50	412	69	106	364.333	383.279
D-Arginine and D-ornithine metabolism	214	335	354	40	412	121	274	46	273	474	360	152	254.583	141.637
Renin-angiotensin system	260	503	760	61	1101	134	46	29	27	96	17	21	254.583	352.648
Circadian rhythm - plant	190	753	915	43	291	118	49	42	346	157	32	55	249.25	293.546
Basal transcription factors	319	823	417	53	288	117	38	44	108	83	47	35	197.667	235.28
Biosynthesis of type II polyketide products	16	20	1393	6	74	7	9	4	1	47	162	15	146.167	395.321
Hypertrophic cardiomyopathy (HCM)	97	133	351	27	761	41	21	11	6	68	8	11	127.917	221.746
1,1,1-Trichloro-2,2-bis(4-chlorophenyl)ethane (DDT) degradation	183	450	274	32	154	52	27	17	6	76	36	59	113.833	133.014
Betalain biosynthesis	107	274	282	37	111	37	20	22	8	79	21	51	87.4167	95.174
Endocytosis	28	59	340	10	387	13	21	7	5	28	15	18	77.5833	134.678
Fc gamma R-mediated phagocytosis	28	59	340	10	387	13	21	7	5	28	15	18	77.5833	134.678
GnRH signaling pathway	28	59	340	10	387	13	21	7	5	28	15	18	77.5833	134.678
Flavone and flavonol biosynthesis	1	10	17	1	9	4	3	1	0	158	126	587	76.4167	169.446
Vibrio cholerae infection	94	38	561	17	110	13	7	8	2	16	6	4	73	157.837
Bile secretion	91	246	148	17	64	29	14	10	9	82	106	20	69.6667	71.6194
Caffeine metabolism	71	283	131	16	84	33	14	19	32	92	15	32	68.5	77.2711
Cytochrome P450	125	331	193	11	78	30	17	14	4	14	1	2	68.3333	101.895
Photosynthesis - antenna proteins	51	136	204	34	72	38	17	51	51	85	17	30	65.5	54.705
Systemic lupus erythematosus	10	31	486	4	52	8	2	1	3	42	8	10	54.75	136.852
Indole alkaloid biosynthesis	60	105	188	26	79	23	10	10	4	27	9	25	47.1667	54.2466
Biosynthesis of 12-, 14- and 16-membered macrolides	16	18	50	11	59	4	6	3	2	94	158	12	36.0833	47.7369
Hematopoietic cell lineage	45	154	54	4	18	9	8	8	3	2	0	0	25.4167	44.1762
Glycosphingolipid biosynthesis - lacto and neolacto series	16	25	50	7	35	8	0	0	0	5	11	45	16.8333	17.8113
Melanogenesis	2	15	40	7	14	5	2	4	1	50	12	26	14.8333	15.9535
Sesquiterpenoid biosynthesis	0	0	0	0	0	0	0	0	0	124	8	12	12	35.4914
G protein-coupled receptors	0	1	22	7	2	1	1	2	0	9	6	54	8.75	15.5454
Clavulanic acid biosynthesis	0	2	1	0	0	0	0	0	0	62	4	6	6.25	17.6642
Neuroactive ligand-receptor interaction	0	0	0	0	0	0	0	0	0	62	4	6	6	17.7457
Pancreatic secretion	0	0	0	0	0	0	0	0	0	62	4	6	6	17.7457
mRNA surveillance pathway	2	4	3	0	2	1	0	1	0	10	5	34	5.16667	9.51395
Calcium signaling pathway	3	8	12	2	4	2	1	3	3	5	1	2	3.83333	3.21455
Tight junction	0	0	0	0	0	0	1	0	0	2	2	28	2.75	7.99005
Cell cycle - yeast	0	0	0	0	0	0	0	0	0	2	2	28	2.66667	8.01514
Long-term depression	0	0	0	0	0	0	0	0	0	2	2	28	2.66667	8.01514
Oocyte meiosis	0	0	0	0	0	0	0	0	0	2	2	28	2.66667	8.01514
TGF-beta signaling pathway	0	0	0	0	0	0	0	0	0	2	2	28	2.66667	8.01514
Wnt signaling pathway	0	0	0	0	0	0	0	0	0	2	2	28	2.66667	8.01514
Vasopressin-regulated water reabsorption	0	1	0	0	1	0	0	0	0	15	0	1	1.5	4.27466
Various types of N-glycan biosynthesis	1	0	0	0	0	0	0	0	0	4	4	8	1.41667	2.57464
Complement and coagulation cascades	1	3	2	0	1	0	0	0	0	0	0	0	0.583333	0.996205

## Sheet: KEGG pathway level3__Y-Z
Table S3 KEGG Pathway level 3 abundance table The first column is the corresponding function description, Mean is the mean value, Sd is the standard deviation, and the other columns are the abundance values of the functions corresponding to KEGG pathway level 3 in each sample.
Description	Y1	Y2	Y3	Z1	Z2	Z3	Mean	Sd
Transporters	1618005	1485561	1621072	2191706	2488261	2197828	1.93374e+06	410389
ABC transporters	954235	888831	947689	1259880	1419876	1263768	1.12238e+06	219424
General function prediction only	819909	743083	836849	1119196	1166683	1188477	979033	199967
DNA repair and recombination proteins	583317	526520	613547	837906	925197	854722	723535	168245
Two-component system	570047	548998	566914	715590	752496	750060	650684	98299.4
Purine metabolism	479336	433827	500476	676111	743962	693370	587847	131475
Secretion system	501081	478402	494813	586498	601017	610221	545339	59993.3
Function unknown	483188	459121	482914	593138	613063	617094	541420	73649.3
Transcription factors	466498	430876	464771	563085	581928	578052	514202	67402.5
Ribosome	382429	337774	411157	587345	658386	596673	495627	134149
Bacterial motility proteins	430965	421813	425627	530394	564916	557034	488458	69284.7
Peptidases	361433	325782	374481	510622	535182	532131	439938	95965
Pyrimidine metabolism	325157	290190	342008	453125	505313	460167	395993	87703.6
Arginine and proline metabolism	273459	247614	293138	455971	512187	467364	374956	115885
Oxidative phosphorylation	284206	257253	301861	449464	478452	475391	374438	103712
Chromosome	323146	297602	328910	410028	437259	424936	370314	60445.9
Amino acid related enzymes	281865	253843	295434	410092	452115	421119	352411	84767.4
Other ion-coupled transporters	336069	318223	325511	350686	363304	361154	342491	18799.7
Ribosome Biogenesis	294291	274092	296092	353199	395080	357657	328402	47061.2
Amino sugar and nucleotide sugar metabolism	264718	234583	280223	385515	408241	396226	328251	76700.7
Glycolysis / Gluconeogenesis	255875	228034	268390	374500	424833	378125	321626	80692.3
Others	269298	227321	277549	370637	393465	390618	321481	71968.2
Pyruvate metabolism	251362	230549	261506	363315	410084	374420	315206	76090.9
Butanoate metabolism	235116	214201	246491	369730	428161	377704	311900	90454.8
Carbon fixation pathways in prokaryotes	227168	210326	235459	325402	359398	338509	282710	65382.3
Glycine, serine and threonine metabolism	216229	196855	227549	336156	362103	349956	281475	75506.5
Propanoate metabolism	198591	181519	211524	340836	393796	351269	279589	92459.4
Alanine, aspartate and glutamate metabolism	209386	188767	225370	332397	378692	335577	278365	79815.5
Chaperones and folding catalysts	236310	221361	239255	302780	326266	314017	273332	45950.7
Aminoacyl-tRNA biosynthesis	202264	175959	218894	324796	354016	333902	268305	77680.4
Methane metabolism	211036	193356	217893	305167	340556	315482	263915	63446.8
Bacterial secretion system	223720	205975	224133	295653	311332	309765	261763	48755.3
DNA replication proteins	219403	199038	227435	283772	311921	289760	255222	45682.6
Valine, leucine and isoleucine degradation	154726	141451	171623	325380	391170	337707	253676	109750
Flagellar assembly	214718	205816	214987	262998	274569	272712	240967	32316.5
Citrate cycle (TCA cycle)	176961	165106	190975	285477	334558	285749	239804	70835.9
Porphyrin and chlorophyll metabolism	183705	170555	191129	282338	300601	295907	237372	61529.3
Cysteine and methionine metabolism	202501	182905	204820	262813	284997	269896	234655	42828
Replication, recombination and repair proteins	233519	200584	228384	224985	236461	238337	227045	13887.4
Pentose phosphate pathway	182906	163197	191382	263971	283982	272279	226286	52810.4
Glyoxylate and dicarboxylate metabolism	168111	156906	175815	265193	294092	277541	222943	62316.4
Membrane and intracellular structural molecules	205116	193891	201029	238315	234971	256897	221703	25166.1
Lipid biosynthesis proteins	164889	146449	173236	270814	285987	287252	221438	66453.9
Transcription machinery	157556	140014	171866	270702	280419	293487	219007	69612.5
Starch and sucrose metabolism	175422	145601	183907	263593	269797	273114	218572	56593.4
Fatty acid metabolism	142353	131278	152887	271123	321667	279408	216453	83436.6
Nitrogen metabolism	187782	174105	188594	238062	257113	245871	215254	35688.9
Protein folding and associated processing	178153	165920	181439	243577	269263	251737	215015	44729.4
Energy metabolism	187496	177114	187615	236572	248830	250711	214723	34136.2
Valine, leucine and isoleucine biosynthesis	160028	142650	171351	253824	288789	258622	212544	61612.5
Phenylalanine, tyrosine and tryptophan biosynthesis	158572	141828	168752	243727	268719	248975	205096	54687.9
Translation proteins	183551	170558	183840	213872	224476	225410	200284	23812.8
Homologous recombination	165450	150786	172769	223604	252599	225902	198518	40838.2
Fructose and mannose metabolism	160832	141873	165912	218328	242817	217885	191274	40267
Tryptophan metabolism	123053	113175	134250	241333	282194	249125	190522	74994.6
Peptidoglycan biosynthesis	150973	134690	155715	201511	219502	207003	178232	35267.2
Mismatch repair	145143	130108	152339	204790	225410	209106	177816	39911.2
Bacterial chemotaxis	149530	147928	147663	195714	212645	211362	177474	32436.5
Lysine biosynthesis	141033	126062	147802	207329	226824	213141	177032	43472.5
Pores ion channels	152050	145211	148938	177505	182647	191397	166291	19858.9
Histidine metabolism	117933	103742	127930	203909	227152	209450	165019	54211.8
Benzoate degradation	101765	88670	111774	207776	246361	213373	161620	68379.4
Pantothenate and CoA biosynthesis	128140	115520	134797	188751	207245	194713	161528	39694.9
Glycerophospholipid metabolism	135862	123299	138965	180947	185505	190749	159221	29675.7
Pentose and glucuronate interconversions	118544	100928	125255	189718	203185	196294	155654	45535.4
Protein export	117375	106158	126950	184176	208173	184763	154599	42781.9
Base excision repair	107106	94152	118824	192311	216672	192977	153674	52786.9
Terpenoid backbone biosynthesis	108184	95457	118518	181190	210303	181433	149181	47556.1
DNA replication	120565	108813	127965	171053	191822	172665	148814	33899.6
Fatty acid biosynthesis	117157	102754	121243	176977	180184	191157	148245	38605.9
Lipopolysaccharide biosynthesis proteins	150097	148956	145819	143819	127375	152434	144750	9046.82
Lysine degradation	97186	92152	104070	178924	212670	183468	144745	52846.6
Glutathione metabolism	113523	105456	116218	165911	184510	175146	143461	35428.3
Galactose metabolism	108591	92903	116033	173194	174255	180436	140902	39203.3
beta-Alanine metabolism	94749	89043	100841	173284	206278	177185	140230	51109.1
Tyrosine metabolism	100967	88021	107637	171033	184350	180035	138674	44260.5
Cell cycle - Caulobacter	97903	86682	105674	164280	181210	176009	135293	42999.4
Carbon fixation in photosynthetic organisms	113834	103779	116239	151751	161347	160153	134517	26002.9
One carbon pool by folate	104326	94742	109958	153982	173045	158570	132437	33204.1
Signal transduction mechanisms	122970	114722	122164	139229	147963	143470	131753	13528.4
Nicotinate and nicotinamide metabolism	106091	98753	110824	150949	169679	153401	131616	29869.6
Folate biosynthesis	103051	94120	108242	147349	158535	153438	127456	28680.2
Aminobenzoate degradation	79726	66578	86244	165404	189428	173457	126806	54912.4
Protein kinases	110294	106329	109879	137798	150610	138434	125557	18930.3
Inorganic ion transport and metabolism	108450	104276	108588	136998	149611	140406	124722	19795.3
RNA degradation	95714	87400	100638	137710	150992	143215	119278	27703.5
Glycosyltransferases	109364	100639	109112	127973	125490	134268	117808	13228.5
Phenylalanine metabolism	72209	64898	82319	152523	172059	158153	117027	48806.9
Translation factors	90611	81875	94983	127706	140000	131322	111083	24712.6
Phosphotransferase system (PTS)	148175	140710	133207	78726	84509	68774	109017	35385.4
Limonene and pinene degradation	69734	62588	74067	139166	163063	145053	108945	44830.4
Ubiquinone and other terpenoid-quinone biosynthesis	98297	93004	98528	114345	128795	115280	108042	13670.6
Selenocompound metabolism	91148	80411	92912	121781	124320	128125	106450	20589.5
Geraniol degradation	66582	62736	70634	130502	155824	133680	103326	41188.3
Glycerolipid metabolism	79408	71185	83746	123463	133936	126757	103082	27855.4
Thiamine metabolism	87833	78393	90725	114797	121099	120396	102207	18718
Lipopolysaccharide biosynthesis	103721	101537	101178	102367	83430	112723	100826	9545.1
Sulfur relay system	90170	87225	91137	106803	108899	110354	99098	10641.2
Nucleotide excision repair	66557	58173	74582	122023	139500	122910	97290.8	34756.6
Prenyltransferases	68166	59390	74947	112254	127259	112526	92423.7	28269.9
C5-Branched dibasic acid metabolism	73691	65827	77374	108255	119212	109833	92365.3	22610.2
Riboflavin metabolism	72920	66837	77768	107136	118186	107540	91731.2	21705.5
Biosynthesis of unsaturated fatty acids	71886	66977	73907	109467	110855	116987	91679.8	22988.8
Sulfur metabolism	77669	71275	78734	103945	107781	110603	91667.8	17595.6
Streptomycin biosynthesis	56875	47601	64559	115504	124422	120783	88290.7	35517.8
Photosynthesis proteins	66556	58505	71956	105721	113304	109438	87580	24495.2
Chloroalkane and chloroalkene degradation	58499	49951	61735	107187	117128	113245	84624.2	30962.6
Photosynthesis	60930	53135	66438	98578	106424	101868	81228.8	23587.5
Drug metabolism - other enzymes	60451	52792	65332	95497	107572	95801	79574.2	22744.4
Other transporters	70661	66709	70802	84380	92883	86467	78650.3	10625.6
Peroxisome	53890	48940	58815	95935	110392	98209	77696.8	26730.5
Caprolactam degradation	50581	48008	53758	93791	111659	97372	75861.5	28174.9
Inositol phosphate metabolism	50366	44063	54849	93905	104501	98183	74311.2	27321.4
Cell motility and secretion	63404	59881	64225	82294	80081	89659	73257.3	12286.9
Cyanoamino acid metabolism	53057	44497	57101	90364	99811	94664	73249	24299
Naphthalene degradation	50157	41799	50783	84434	93775	89184	68355.3	23167.7
Toluene degradation	53290	49497	55416	79429	84568	82384	67430.7	16292.2
Ascorbate and aldarate metabolism	54818	50180	54890	76532	82687	77306	66068.8	14254.2
Drug metabolism - cytochrome P450	43164	38503	44420	79612	87366	87496	63426.8	23695.6
Vitamin B6 metabolism	49329	45971	52296	71858	80434	72111	61999.8	14497.4
Metabolism of cofactors and vitamins	49201	46409	50137	65615	69651	68564	58262.8	10756.6
Cytoskeleton proteins	41046	36308	45082	72266	78579	75579	58143.3	19291.3
Metabolism of xenobiotics by cytochrome P450	40242	36526	40647	70992	81253	77528	57864.7	20824.7
Amino acid metabolism	47570	43324	48175	62988	66791	66418	55877.7	10646.1
PPAR signaling pathway	30851	26634	36214	74078	85966	76276	55003.2	26518.9
Carbohydrate metabolism	32840	27644	34807	54911	56941	57887	44171.7	13825.8
Synthesis and degradation of ketone bodies	25189	22080	28470	57340	68667	60953	43783.2	20731.9
Tropane, piperidine and pyridine alkaloid biosynthesis	30770	28173	32753	52834	58084	53746	42726.7	13518
Tuberculosis	29653	25010	32538	53851	55640	58093	42464.2	14932
Polyketide sugar unit biosynthesis	27402	22527	30883	55253	57769	59079	42152.2	16921.8
Novobiocin biosynthesis	30881	28600	33004	49231	53907	50309	40988.7	11323.3
Plant-pathogen interaction	31607	28925	32832	47671	51433	50135	40433.8	10350.1
Other glycan degradation	24211	16781	28432	56237	48596	64997	39875.7	19414
Polycyclic aromatic hydrocarbon degradation	21994	16685	24506	55396	62201	58314	39849.3	20847.3
Taurine and hypotaurine metabolism	31219	28006	33241	46620	51274	48018	39729.7	10014.2
Phenylpropanoid biosynthesis	25798	19139	29380	52226	54788	55107	39406.3	16394.7
RNA polymerase	29010	25333	31100	43104	48407	43618	36762	9440.4
Lipid metabolism	33802	30936	32543	40606	37879	42463	36371.5	4650.04
Bisphenol degradation	19741	15872	21023	46736	51929	49998	34216.5	16968.5
Tetracycline biosynthesis	31529	28150	31407	37355	34901	41930	34212	4934.27
Biotin metabolism	31573	30745	31279	34255	37574	36345	33628.5	2877.45
Huntington's disease	24244	22072	25682	40340	44820	43551	33451.5	10519.8
Chlorocyclohexane and chlorobenzene degradation	20773	16765	21932	43806	44881	48570	32787.8	14392.1
D-Glutamine and D-glutamate metabolism	26036	23422	27768	38365	40845	39990	32737.7	7827.95
Styrene degradation	16142	14551	18343	40600	49976	43047	30443.2	15792.7
D-Alanine metabolism	23425	20706	24838	34072	39604	33226	29311.8	7384.29
Pertussis	42288	42739	37304	18910	15046	18834	29186.8	12914.7
Phosphatidylinositol signaling system	22625	20519	23331	31869	35533	33475	27892	6454.09
Vibrio cholerae pathogenic cycle	28085	31726	26892	26153	26715	26267	27639.7	2116.83
Alzheimer's disease	18488	16243	20028	33521	37671	36003	26992.3	9738.82
Sphingolipid metabolism	14498	10542	17561	39549	31154	47081	26730.8	14790.6
Ethylbenzene degradation	19395	15556	20493	31681	37227	32308	26110	8730.04
Retinol metabolism	18448	15783	18957	32212	35782	34337	25919.8	9107.88
Glutamatergic synapse	16929	15735	18616	31864	37969	32517	25605	9605.78
Bacterial toxins	15851	12495	17980	33105	35050	35307	24964.7	10604.5
Biosynthesis and biodegradation of secondary metabolites	26450	25485	24692	23831	23611	25118	24864.5	1061.34
Biosynthesis of siderophore group nonribosomal peptides	28022	26133	24780	21400	22518	21281	24022.3	2745.21
Arachidonic acid metabolism	16755	14920	18069	30124	31520	31756	23857.3	8052.33
Adipocytokine signaling pathway	13107	11411	16111	32210	37575	32248	23777	11478.6
Isoquinoline alkaloid biosynthesis	16121	14251	18188	31079	29824	32774	23706.2	8383.28
Glycan biosynthesis and metabolism	26561	26376	24313	20669	19323	21479	23120.2	3065.38
Nitrotoluene degradation	20948	20146	20908	25033	24498	27173	23117.7	2843.96
Fluorobenzoate degradation	13926	11735	15033	29464	28837	32943	21989.7	9394.71
Non-homologous end-joining	10161	8037	12720	31539	36003	32940	21900	12868.1
Lysosome	11034	8320	13611	29481	27745	34246	20739.5	11019.7
Lipoic acid metabolism	16693	15706	17522	23053	25505	23376	20309.2	4146.44
Amyotrophic lateral sclerosis (ALS)	14620	13471	15545	24594	26722	25950	20150.3	6212.51
Cell division	17522	16980	17316	21728	24449	22664	20109.8	3233.23
Pathways in cancer	14256	13326	15262	24020	26337	25849	19841.7	6170.3
Penicillin and cephalosporin biosynthesis	12168	10044	13849	25891	28261	27253	19577.7	8399.77
Dioxin degradation	17079	15041	17310	21620	23985	21446	19413.5	3431.96
RNA transport	23017	20980	21475	16438	13383	17879	18862	3617.71
Primary immunodeficiency	13905	12453	15317	22125	25653	21353	18467.7	5296.25
Cellular antigens	12993	10993	13764	22885	24801	25179	18435.8	6521.15
Insulin signaling pathway	15589	13566	16253	21622	20068	22624	18287	3655.35
alpha-Linolenic acid metabolism	13001	12565	13866	20431	26139	18750	17458.7	5339.97
Restriction enzyme	12799	12471	14101	19653	24256	19958	17206.3	4790.55
Butirosin and neomycin biosynthesis	9432	7349	11549	23268	26759	23428	16964.2	8437.62
Phosphonate and phosphinate metabolism	13347	11953	13293	19381	22671	20817	16910.3	4580.59
Linoleic acid metabolism	9886	7504	10883	22595	25756	23758	16730.3	8141.33
Glycosphingolipid biosynthesis - globo series	8909	6880	10672	23478	22373	26061	16395.5	8469.53
Parkinson's disease	8938	7800	10246	21310	24255	23537	16014.3	7789.31
Protein processing in endoplasmic reticulum	9764	8840	11173	20669	23617	21345	15901.3	6660.06
Biosynthesis of ansamycins	13713	12514	13590	17535	18726	18368	15741	2763.44
Biosynthesis of vancomycin group antibiotics	10427	8567	11670	19816	19048	21681	15201.5	5609.94
Ribosome biogenesis in eukaryotes	11167	10638	11941	17889	22080	16991	15117.7	4591.95
Xylene degradation	12768	11443	13625	16485	19357	16032	14951.7	2890.13
Atrazine degradation	9986	8999	10463	18447	20438	19172	14584.2	5283.15
Meiosis - yeast	6630	5001	6854	20398	23929	23084	14316	9031.1
Electron transfer carriers	17571	17528	16149	11017	11716	10125	14017.7	3433.53
beta-Lactam resistance	9364	7661	10139	17262	18065	18590	13513.5	4967.81
Nucleotide metabolism	19042	18633	16449	7707	6395	7037	12543.8	6100.54
Type I diabetes mellitus	10294	9238	10695	14239	16015	14695	12529.3	2791.32
Type II diabetes mellitus	10392	9982	10531	12642	13719	12887	11692.2	1574.88
Carotenoid biosynthesis	7145	5346	8290	16280	13875	18658	11599	5418.65
Glycosaminoglycan degradation	6381	4886	7748	15724	14414	18705	11309.7	5693.06
Proximal tubule bicarbonate reclamation	7547	6789	8775	14287	13269	15052	10953.2	3659.63
Ion channels	9574	7721	9575	11023	11413	11557	10143.8	1476.43
Cardiac muscle contraction	5744	5244	6466	13305	15184	14368	10051.8	4692.17
Stilbenoid, diarylheptanoid and gingerol biosynthesis	3897	2728	4376	14149	15490	15687	9387.83	6311.98
Zeatin biosynthesis	7008	6209	7522	10745	12093	10954	9088.5	2462.72
African trypanosomiasis	6379	5934	7157	11348	12074	11419	9051.83	2844.81
Chagas disease (American trypanosomiasis)	6364	5733	6938	11288	12534	11361	9036.33	3005.47
Flavonoid biosynthesis	4952	3302	6081	12593	12192	13404	8754	4461.05
MAPK signaling pathway - yeast	7618	6303	7455	9214	10168	10482	8540	1667.78
Renal cell carcinoma	6096	6015	6491	9818	11801	9926	8357.83	2471.29
Glycosphingolipid biosynthesis - ganglio series	4732	3847	5456	10873	10929	12472	8051.5	3774
Ether lipid metabolism	4400	3133	5079	11987	9924	13758	8046.83	4425.37
N-Glycan biosynthesis	3738	2874	5090	11388	13302	11849	8040.17	4632.57
Sporulation	5197	4121	5283	10587	12495	10304	7997.83	3535.29
Epithelial cell signaling in Helicobacter pylori infection	10523	10331	9376	5724	5213	6012	7863.17	2469
Steroid hormone biosynthesis	3210	2668	4051	10232	10454	12069	7114	4238.39
Proteasome	5427	5091	5760	8401	8127	9239	7007.5	1783.36
p53 signaling pathway	3235	2582	3831	8197	9194	9589	6104.67	3221.06
Apoptosis	3251	2623	3848	8171	9181	9271	6057.5	3133.81
Influenza A	3196	2558	3783	8010	9089	9174	5968.33	3107.25
Viral myocarditis	3194	2556	3780	8005	9071	9169	5962.5	3103.17
Colorectal cancer	3187	2554	3777	7988	9041	9144	5948.5	3091.87
Small cell lung cancer	3187	2554	3777	7988	9041	9144	5948.5	3091.87
Toxoplasmosis	3187	2554	3777	7988	9041	9144	5948.5	3091.87
NOD-like receptor signaling pathway	4963	4849	4938	6125	5519	6592	5497.67	722.694
Prostate cancer	4949	4725	4921	6112	5492	6587	5464.33	746.728
Bladder cancer	4503	4529	4795	5946	7736	5276	5464.17	1238.95
Antigen processing and presentation	4949	4725	4921	6112	5489	6587	5463.83	746.706
Progesterone-mediated oocyte maturation	4949	4725	4921	6112	5489	6587	5463.83	746.706
Prion diseases	4894	4633	4776	5825	5766	6232	5354.33	667.532
Ubiquitin system	4646	4302	4886	6227	3996	6967	5170.67	1169.05
Circadian rhythm - plant	2141	1617	2887	6994	7903	7132	4779	2854.44
Amoebiasis	2082	1717	2502	6611	8851	6591	4725.67	3001.27
Transcription related proteins	7208	6360	6198	2546	1381	2525	4369.67	2490.83
Mineral absorption	2043	1978	2646	5716	7679	5176	4206.33	2339.18
Primary bile acid biosynthesis	3343	2963	3273	4173	4874	4428	3842.33	756.754
Steroid biosynthesis	2104	1666	2720	5491	4535	5980	3749.33	1829.4
Staphylococcus aureus infection	4639	2373	4500	2838	3094	2925	3394.83	941.785
Basal transcription factors	1091	980	1657	4064	5947	3326	2844.17	1964.98
Renin-angiotensin system	1259	709	1658	3726	3286	3846	2414	1367.11
Carbohydrate digestion and absorption	2780	2066	2570	2460	1294	2494	2277.33	534.836
Protein digestion and absorption	986	707	1151	3029	3226	3713	2135.33	1327.2
RIG-I-like receptor signaling pathway	2637	1977	2370	1804	1877	1793	2076.33	347.745
D-Arginine and D-ornithine metabolism	952	833	1077	2432	2672	2555	1753.5	882.472
Betalain biosynthesis	959	535	1214	2834	1779	3154	1745.83	1052.26
Secondary bile acid biosynthesis	2332	2161	2152	848	859	982	1555.67	726.631
Caffeine metabolism	842	510	1146	2453	1444	2746	1523.5	894.307
Flavone and flavonol biosynthesis	781	417	1033	2397	1366	2891	1480.83	965.731
Hypertrophic cardiomyopathy (HCM)	681	371	772	1895	1950	1983	1275.33	743.552
Bacterial invasion of epithelial cells	1508	1740	1423	391	202	540	967.333	662.944
Indole alkaloid biosynthesis	487	264	558	1472	1084	1694	926.5	579.533
Melanogenesis	450	259	636	1210	503	1322	730	433.929
Bile secretion	292	352	315	790	966	1018	622.167	340.419
1,1,1-Trichloro-2,2-bis(4-chlorophenyl)ethane (DDT) degradation	184	116	151	741	745	1006	490.5	385.412
Vibrio cholerae infection	137	1462	91	287	252	182	401.833	524.342
Vasopressin-regulated water reabsorption	195	105	228	668	289	827	385.333	291.142
Germination	396	400	294	301	509	180	346.667	113.373
Cytochrome P450	171	135	249	492	583	384	335.667	180.468
Biosynthesis of type II polyketide products	187	300	169	269	325	304	259	65.492
Systemic lupus erythematosus	116	92	132	380	277	504	250.167	166.727
Endocytosis	86	63	67	287	313	340	192.667	133.469
Fc gamma R-mediated phagocytosis	86	63	67	287	313	340	192.667	133.469
GnRH signaling pathway	86	63	67	287	313	340	192.667	133.469
Biosynthesis of 12-, 14- and 16-membered macrolides	65	62	78	198	238	176	136.167	77.1088
Hematopoietic cell lineage	22	12	20	152	192	138	89.3333	80.1964
Clavulanic acid biosynthesis	28	26	71	110	148	96	79.8333	47.9183
Chronic myeloid leukemia	24	32	73	102	6	192	71.5	68.6433
Notch signaling pathway	24	32	73	102	6	192	71.5	68.6433
Wnt signaling pathway	24	32	73	102	6	192	71.5	68.6433
mRNA surveillance pathway	12	10	10	84	117	90	53.8333	48.5815
Various types of N-glycan biosynthesis	10	6	11	44	86	56	35.5	32.1356
Photosynthesis - antenna proteins	4	4	34	17	4	85	24.6667	31.835
Fatty acid elongation in mitochondria	10	3	3	31	37	47	21.8333	18.957
Sesquiterpenoid biosynthesis	7	5	9	16	54	16	17.8333	18.3021
Adherens junction	7	2	3	17	30	25	14	11.8322
Arrhythmogenic right ventricular cardiomyopathy (ARVC)	7	2	3	17	30	25	14	11.8322
Dilated cardiomyopathy (DCM)	7	2	3	17	30	25	14	11.8322
Focal adhesion	7	2	3	17	30	25	14	11.8322
Leukocyte transendothelial migration	7	2	3	17	30	25	14	11.8322
Pathogenic Escherichia coli infection	7	2	3	17	30	25	14	11.8322
Phagosome	7	2	3	17	30	25	14	11.8322
Phototransduction - fly	7	2	3	17	30	25	14	11.8322
Regulation of actin cytoskeleton	7	2	3	17	30	25	14	11.8322
Shigellosis	7	2	3	17	30	25	14	11.8322
Tight junction	7	2	3	17	30	25	14	11.8322
Isoflavonoid biosynthesis	11	20	15	11	21	5	13.8333	6.08002
Glycosphingolipid biosynthesis - lacto and neolacto series	6	11	14	17	7	6	10.1667	4.62241
Biosynthesis of type II polyketide backbone	2	2	3	5	18	5	5.83333	6.11283
Neuroactive ligand-receptor interaction	2	2	3	5	18	5	5.83333	6.11283
Pancreatic secretion	2	2	3	5	18	5	5.83333	6.11283
Calcium signaling pathway	0	0	2	1	0	5	1.33333	1.96638
